# Supplementary material for: Identification of diagnostic hub genes related to energy metabolism in idiopathic pulmonary fibrosis
Source: Front Mol Biosci. 2025 Jun 26;12:1596364. doi: 10.3389/fmolb.2025.1596364 (PMC12241802; doi:10.3389/fmolb.2025.1596364)
Supplement: Supplementary file 8 [file Table2.csv]

Gene Symbol	Description	Category	Uniprot ID	Gifts	GC Id	Relevance score	GeneCards Link
PPARGC1A	PPARG Coactivator 1 Alpha	Protein Coding	Q9UBK2	51	GC04M023755	16.8422451	https://www.genecards.org/cgi-bin/carddisp.pl?gene=PPARGC1A
UCP2	Uncoupling Protein 2	Protein Coding	P55851	50	GC11M073974	13.8922081	https://www.genecards.org/cgi-bin/carddisp.pl?gene=UCP2
PRKAA2	Protein Kinase AMP-Activated Catalytic Subunit Alpha 2	Protein Coding	P54646	53	GC01P056645	12.80838585	https://www.genecards.org/cgi-bin/carddisp.pl?gene=PRKAA2
INS	Insulin	Protein Coding	P01308	51	GC11M002159	12.65694046	https://www.genecards.org/cgi-bin/carddisp.pl?gene=INS
UCP3	Uncoupling Protein 3	Protein Coding	P55916	46	GC11M074000	12.59005356	https://www.genecards.org/cgi-bin/carddisp.pl?gene=UCP3
PRKAA1	Protein Kinase AMP-Activated Catalytic Subunit Alpha 1	Protein Coding	Q13131	50	GC05M040759	11.48932266	https://www.genecards.org/cgi-bin/carddisp.pl?gene=PRKAA1
LEP	Leptin	Protein Coding	P41159	50	GC07P128241	11.4128046	https://www.genecards.org/cgi-bin/carddisp.pl?gene=LEP
STK11	Serine/Threonine Kinase 11	Protein Coding	Q15831	54	GC19P001177	10.92236614	https://www.genecards.org/cgi-bin/carddisp.pl?gene=STK11
GHRL	Ghrelin And Obestatin Prepropeptide	Protein Coding	Q9UBU3	45	GC03M010285	10.7121172	https://www.genecards.org/cgi-bin/carddisp.pl?gene=GHRL
ADIPOQ	Adiponectin, C1Q And Collagen Domain Containing	Protein Coding	Q15848	50	GC03P186842	10.66521645	https://www.genecards.org/cgi-bin/carddisp.pl?gene=ADIPOQ
BGLAP	Bone Gamma-Carboxyglutamate Protein	Protein Coding	P02818	44	GC01P156242	10.66446877	https://www.genecards.org/cgi-bin/carddisp.pl?gene=BGLAP
ESRRA	Estrogen Related Receptor Alpha	Protein Coding	P11474	49	GC11P064305	10.34059715	https://www.genecards.org/cgi-bin/carddisp.pl?gene=ESRRA
PPARG	Peroxisome Proliferator Activated Receptor Gamma	Protein Coding	P37231	56	GC03P012287	10.23361778	https://www.genecards.org/cgi-bin/carddisp.pl?gene=PPARG
G6PD	Glucose-6-Phosphate Dehydrogenase	Protein Coding	P11413	54	GC0XM154588	10.16844654	https://www.genecards.org/cgi-bin/carddisp.pl?gene=G6PD
PRKAB1	Protein Kinase AMP-Activated Non-Catalytic Subunit Beta 1	Protein Coding	Q9Y478	51	GC12P119632	10.13062191	https://www.genecards.org/cgi-bin/carddisp.pl?gene=PRKAB1
CS	Citrate Synthase	Protein Coding	O75390	48	GC12M056271	9.56004715	https://www.genecards.org/cgi-bin/carddisp.pl?gene=CS
UCP1	Uncoupling Protein 1	Protein Coding	P25874	46	GC04M140559	9.460394859	https://www.genecards.org/cgi-bin/carddisp.pl?gene=UCP1
PRKAG3	Protein Kinase AMP-Activated Non-Catalytic Subunit Gamma 3	Protein Coding	Q9UGI9	45	GC02M218823	8.973338127	https://www.genecards.org/cgi-bin/carddisp.pl?gene=PRKAG3
C1QBP	Complement C1q Binding Protein	Protein Coding	Q07021	48	GC17M005432	8.85297966	https://www.genecards.org/cgi-bin/carddisp.pl?gene=C1QBP
PPARA	Peroxisome Proliferator Activated Receptor Alpha	Protein Coding	Q07869	48	GC22P046150	8.822811127	https://www.genecards.org/cgi-bin/carddisp.pl?gene=PPARA
CNR1	Cannabinoid Receptor 1	Protein Coding	P21554	50	GC06M088139	8.803803444	https://www.genecards.org/cgi-bin/carddisp.pl?gene=CNR1
HIF1A	Hypoxia Inducible Factor 1 Subunit Alpha	Protein Coding	Q16665	52	GC14P061695	8.556275368	https://www.genecards.org/cgi-bin/carddisp.pl?gene=HIF1A
SIRT3	Sirtuin 3	Protein Coding	Q9NTG7	51	GC11M000215	8.547472954	https://www.genecards.org/cgi-bin/carddisp.pl?gene=SIRT3
AMPD3	Adenosine Monophosphate Deaminase 3	Protein Coding	Q01432	47	GC11P010309	8.293651581	https://www.genecards.org/cgi-bin/carddisp.pl?gene=AMPD3
PTEN	Phosphatase And Tensin Homolog	Protein Coding	P60484	55	GC10P104451	7.928516865	https://www.genecards.org/cgi-bin/carddisp.pl?gene=PTEN
PRKAG2	Protein Kinase AMP-Activated Non-Catalytic Subunit Gamma 2	Protein Coding	Q9UGJ0	52	GC07M151556	7.91631031	https://www.genecards.org/cgi-bin/carddisp.pl?gene=PRKAG2
SLC2A1	Solute Carrier Family 2 Member 1	Protein Coding	P11166	56	GC01M042925	7.068582058	https://www.genecards.org/cgi-bin/carddisp.pl?gene=SLC2A1
FASN	Fatty Acid Synthase	Protein Coding	P49327	52	GC17M082078	7.046611786	https://www.genecards.org/cgi-bin/carddisp.pl?gene=FASN
GSK3B	Glycogen Synthase Kinase 3 Beta	Protein Coding	P49841	54	GC03M119821	7.029837132	https://www.genecards.org/cgi-bin/carddisp.pl?gene=GSK3B
NPY	Neuropeptide Y	Protein Coding	P01303	48	GC07P024290	7.001979828	https://www.genecards.org/cgi-bin/carddisp.pl?gene=NPY
GCG	Glucagon	Protein Coding	P01275	45	GC02M162142	6.901279449	https://www.genecards.org/cgi-bin/carddisp.pl?gene=GCG
HCRT	Hypocretin Neuropeptide Precursor	Protein Coding	O43612	43	GC17M068051	6.861550331	https://www.genecards.org/cgi-bin/carddisp.pl?gene=HCRT
NFU1	NFU1 Iron-Sulfur Cluster Scaffold	Protein Coding	Q9UMS0	45	GC02M069395	6.729175568	https://www.genecards.org/cgi-bin/carddisp.pl?gene=NFU1
LDHA	Lactate Dehydrogenase A	Protein Coding	P00338	54	GC11P018394	6.674365044	https://www.genecards.org/cgi-bin/carddisp.pl?gene=LDHA
GAPDH	Glyceraldehyde-3-Phosphate Dehydrogenase	Protein Coding	P04406	54	GC12P033726	6.664135933	https://www.genecards.org/cgi-bin/carddisp.pl?gene=GAPDH
PRKAB2	Protein Kinase AMP-Activated Non-Catalytic Subunit Beta 2	Protein Coding	O43741	49	GC01M147155	6.571723938	https://www.genecards.org/cgi-bin/carddisp.pl?gene=PRKAB2
AMPD1	Adenosine Monophosphate Deaminase 1	Protein Coding	P23109	49	GC01M114673	6.515833855	https://www.genecards.org/cgi-bin/carddisp.pl?gene=AMPD1
FTO	FTO Alpha-Ketoglutarate Dependent Dioxygenase	Protein Coding	Q9C0B1	51	GC16P061387	6.453219414	https://www.genecards.org/cgi-bin/carddisp.pl?gene=FTO
TP53	Tumor Protein P53	Protein Coding	P04637	57	GC17M007661	6.365167618	https://www.genecards.org/cgi-bin/carddisp.pl?gene=TP53
NR1H2	Nuclear Receptor Subfamily 1 Group H Member 2	Protein Coding	P55055	50	GC19P050329	6.345807552	https://www.genecards.org/cgi-bin/carddisp.pl?gene=NR1H2
MFN2	Mitofusin 2	Protein Coding	O95140	52	GC01P011980	6.340265274	https://www.genecards.org/cgi-bin/carddisp.pl?gene=MFN2
GLUD1	Glutamate Dehydrogenase 1	Protein Coding	P00367	53	GC10M087050	6.311637402	https://www.genecards.org/cgi-bin/carddisp.pl?gene=GLUD1
PPARD	Peroxisome Proliferator Activated Receptor Delta	Protein Coding	Q03181	49	GC06P119039	6.279973507	https://www.genecards.org/cgi-bin/carddisp.pl?gene=PPARD
NRF1	Nuclear Respiratory Factor 1	Protein Coding	Q16656	48	GC07P129611	6.246257782	https://www.genecards.org/cgi-bin/carddisp.pl?gene=NRF1
TIGAR	TP53 Induced Glycolysis Regulatory Phosphatase	Protein Coding	Q9NQ88	42	GC12P033681	6.22341013	https://www.genecards.org/cgi-bin/carddisp.pl?gene=TIGAR
COX5A	Cytochrome C Oxidase Subunit 5A	Protein Coding	P20674	47	GC15M074919	6.193557262	https://www.genecards.org/cgi-bin/carddisp.pl?gene=COX5A
PKM	Pyruvate Kinase M1/2	Protein Coding	P14618	53	GC15M072199	6.143797398	https://www.genecards.org/cgi-bin/carddisp.pl?gene=PKM
APOE	Apolipoprotein E	Protein Coding	P02649	53	GC19P096171	6.143251419	https://www.genecards.org/cgi-bin/carddisp.pl?gene=APOE
SIRT1	Sirtuin 1	Protein Coding	Q96EB6	52	GC10P067884	6.117660046	https://www.genecards.org/cgi-bin/carddisp.pl?gene=SIRT1
SLC2A4	Solute Carrier Family 2 Member 4	Protein Coding	P14672	50	GC17P092348	6.080634117	https://www.genecards.org/cgi-bin/carddisp.pl?gene=SLC2A4
ISCA2	Iron-Sulfur Cluster Assembly 2	Protein Coding	Q86U28	44	GC14P074493	6.040550709	https://www.genecards.org/cgi-bin/carddisp.pl?gene=ISCA2
PRKAG1	Protein Kinase AMP-Activated Non-Catalytic Subunit Gamma 1	Protein Coding	P54619	50	GC12M049002	6.00077486	https://www.genecards.org/cgi-bin/carddisp.pl?gene=PRKAG1
COX4I1	Cytochrome C Oxidase Subunit 4I1	Protein Coding	P13073	50	GC16P085798	5.994410515	https://www.genecards.org/cgi-bin/carddisp.pl?gene=COX4I1
IGF1	Insulin Like Growth Factor 1	Protein Coding	P05019	52	GC12M102395	5.979506016	https://www.genecards.org/cgi-bin/carddisp.pl?gene=IGF1
AKT1	AKT Serine/Threonine Kinase 1	Protein Coding	P31749	57	GC14M104769	5.979139328	https://www.genecards.org/cgi-bin/carddisp.pl?gene=AKT1
HK2	Hexokinase 2	Protein Coding	P52789	50	GC02P074833	5.971500397	https://www.genecards.org/cgi-bin/carddisp.pl?gene=HK2
DNAH8	Dynein Axonemal Heavy Chain 8	Protein Coding	Q96JB1	41	GC06P119084	5.926362038	https://www.genecards.org/cgi-bin/carddisp.pl?gene=DNAH8
LEPR	Leptin Receptor	Protein Coding	P48357	53	GC01P065431	5.793008804	https://www.genecards.org/cgi-bin/carddisp.pl?gene=LEPR
GLUL	Glutamate-Ammonia Ligase	Protein Coding	P15104	52	GC01M182378	5.733810902	https://www.genecards.org/cgi-bin/carddisp.pl?gene=GLUL
NPPA	Natriuretic Peptide A	Protein Coding	P01160	48	GC01M011855	5.615300179	https://www.genecards.org/cgi-bin/carddisp.pl?gene=NPPA
PDP1	Pyruvate Dehydrogenase Phosphatase Catalytic Subunit 1	Protein Coding	Q9P0J1	51	GC08P093857	5.550063133	https://www.genecards.org/cgi-bin/carddisp.pl?gene=PDP1
BOLA3	BolA Family Member 3	Protein Coding	Q53S33	42	GC02M074136	5.496294975	https://www.genecards.org/cgi-bin/carddisp.pl?gene=BOLA3
FH	Fumarate Hydratase	Protein Coding	P07954	50	GC01M241499	5.494435787	https://www.genecards.org/cgi-bin/carddisp.pl?gene=FH
IBA57	Iron-Sulfur Cluster Assembly Factor IBA57	Protein Coding	Q5T440	40	GC01P228165	5.458347797	https://www.genecards.org/cgi-bin/carddisp.pl?gene=IBA57
MDH2	Malate Dehydrogenase 2	Protein Coding	P40926	51	GC07P076048	5.446490765	https://www.genecards.org/cgi-bin/carddisp.pl?gene=MDH2
LIPE	Lipase E, Hormone Sensitive Type	Protein Coding	Q05469	51	GC19M042401	5.434277534	https://www.genecards.org/cgi-bin/carddisp.pl?gene=LIPE
ACO2	Aconitase 2	Protein Coding	Q99798	50	GC22P061031	5.335776329	https://www.genecards.org/cgi-bin/carddisp.pl?gene=ACO2
SOD1	Superoxide Dismutase 1	Protein Coding	P00441	56	GC21P031659	5.331889153	https://www.genecards.org/cgi-bin/carddisp.pl?gene=SOD1
CAT	Catalase	Protein Coding	P04040	55	GC11P034460	5.320612907	https://www.genecards.org/cgi-bin/carddisp.pl?gene=CAT
ACACA	Acetyl-CoA Carboxylase Alpha	Protein Coding	Q13085	52	GC17M037084	5.294232845	https://www.genecards.org/cgi-bin/carddisp.pl?gene=ACACA
ADRB3	Adrenoceptor Beta 3	Protein Coding	P13945	46	GC08M037962	5.289516449	https://www.genecards.org/cgi-bin/carddisp.pl?gene=ADRB3
ATP5IF1	ATP Synthase Inhibitory Factor Subunit 1	Protein Coding	Q9UII2	39	GC01P031835	5.275836468	https://www.genecards.org/cgi-bin/carddisp.pl?gene=ATP5IF1
DLD	Dihydrolipoamide Dehydrogenase	Protein Coding	P09622	52	GC07P107896	5.081683159	https://www.genecards.org/cgi-bin/carddisp.pl?gene=DLD
POMC	Proopiomelanocortin	Protein Coding	P01189	51	GC02M025160	5.034309864	https://www.genecards.org/cgi-bin/carddisp.pl?gene=POMC
CYCS	Cytochrome C, Somatic	Protein Coding	P99999	52	GC07M025118	5.006027222	https://www.genecards.org/cgi-bin/carddisp.pl?gene=CYCS
VDAC1	Voltage Dependent Anion Channel 1	Protein Coding	P21796	49	GC05M133975	4.977631569	https://www.genecards.org/cgi-bin/carddisp.pl?gene=VDAC1
MC4R	Melanocortin 4 Receptor	Protein Coding	P32245	50	GC18M060371	4.975850105	https://www.genecards.org/cgi-bin/carddisp.pl?gene=MC4R
TFAM	Transcription Factor A, Mitochondrial	Protein Coding	Q00059	47	GC10P058385	4.975608826	https://www.genecards.org/cgi-bin/carddisp.pl?gene=TFAM
HK1	Hexokinase 1	Protein Coding	P19367	53	GC10P069269	4.971434116	https://www.genecards.org/cgi-bin/carddisp.pl?gene=HK1
ITPR3	Inositol 1,4,5-Trisphosphate Receptor Type 3	Protein Coding	Q14573	49	GC06P033620	4.932659149	https://www.genecards.org/cgi-bin/carddisp.pl?gene=ITPR3
PLIN1	Perilipin 1	Protein Coding	O60240	50	GC15M089664	4.893353462	https://www.genecards.org/cgi-bin/carddisp.pl?gene=PLIN1
TKT	Transketolase	Protein Coding	P29401	49	GC03M053224	4.892599106	https://www.genecards.org/cgi-bin/carddisp.pl?gene=TKT
HADHB	Hydroxyacyl-CoA Dehydrogenase Trifunctional Multienzyme Complex Subunit Beta	Protein Coding	P55084	50	GC02P026243	4.858409882	https://www.genecards.org/cgi-bin/carddisp.pl?gene=HADHB
SOD2	Superoxide Dismutase 2	Protein Coding	P04179	51	GC06M159669	4.809412956	https://www.genecards.org/cgi-bin/carddisp.pl?gene=SOD2
BDNF	Brain Derived Neurotrophic Factor	Protein Coding	P23560	53	GC11M027654	4.718398094	https://www.genecards.org/cgi-bin/carddisp.pl?gene=BDNF
MB	Myoglobin	Protein Coding	P02144	48	GC22M035606	4.711531162	https://www.genecards.org/cgi-bin/carddisp.pl?gene=MB
NAMPT	Nicotinamide Phosphoribosyltransferase	Protein Coding	P43490	51	GC07M106248	4.708168983	https://www.genecards.org/cgi-bin/carddisp.pl?gene=NAMPT
FOXO1	Forkhead Box O1	Protein Coding	Q12778	55	GC13M040555	4.681947231	https://www.genecards.org/cgi-bin/carddisp.pl?gene=FOXO1
ALDOA	Aldolase, Fructose-Bisphosphate A	Protein Coding	P04075	52	GC16P030064	4.654503822	https://www.genecards.org/cgi-bin/carddisp.pl?gene=ALDOA
CARTPT	CART Prepropeptide	Protein Coding	Q16568	46	GC05P071719	4.63161087	https://www.genecards.org/cgi-bin/carddisp.pl?gene=CARTPT
OPA1	OPA1 Mitochondrial Dynamin Like GTPase	Protein Coding	O60313	48	GC03P193594	4.620690346	https://www.genecards.org/cgi-bin/carddisp.pl?gene=OPA1
CPT1A	Carnitine Palmitoyltransferase 1A	Protein Coding	P50416	51	GC11M068754	4.595144749	https://www.genecards.org/cgi-bin/carddisp.pl?gene=CPT1A
PPARGC1B	PPARG Coactivator 1 Beta	Protein Coding	Q86YN6	40	GC05P149730	4.582698345	https://www.genecards.org/cgi-bin/carddisp.pl?gene=PPARGC1B
CCK	Cholecystokinin	Protein Coding	P06307	45	GC03M042274	4.537608147	https://www.genecards.org/cgi-bin/carddisp.pl?gene=CCK
PFKFB3	6-Phosphofructo-2-Kinase/Fructose-2,6-Biphosphatase 3	Protein Coding	Q16875	48	GC10P006144	4.527768612	https://www.genecards.org/cgi-bin/carddisp.pl?gene=PFKFB3
ACLY	ATP Citrate Lyase	Protein Coding	P53396	51	GC17M041866	4.499388218	https://www.genecards.org/cgi-bin/carddisp.pl?gene=ACLY
ACAD9	Acyl-CoA Dehydrogenase Family Member 9	Protein Coding	Q9H845	48	GC03P137419	4.493539333	https://www.genecards.org/cgi-bin/carddisp.pl?gene=ACAD9
CD36	CD36 Molecule	Protein Coding	P16671	53	GC07P080369	4.489821911	https://www.genecards.org/cgi-bin/carddisp.pl?gene=CD36
ACO1	Aconitase 1	Protein Coding	P21399	47	GC09P032374	4.483802319	https://www.genecards.org/cgi-bin/carddisp.pl?gene=ACO1
ADRB2	Adrenoceptor Beta 2	Protein Coding	P07550	51	GC05P149798	4.470883846	https://www.genecards.org/cgi-bin/carddisp.pl?gene=ADRB2
PRDX6	Peroxiredoxin 6	Protein Coding	P30041	50	GC01P173477	4.464146614	https://www.genecards.org/cgi-bin/carddisp.pl?gene=PRDX6
MAPK14	Mitogen-Activated Protein Kinase 14	Protein Coding	Q16539	54	GC06P119053	4.436527252	https://www.genecards.org/cgi-bin/carddisp.pl?gene=MAPK14
FFAR4	Free Fatty Acid Receptor 4	Protein Coding	Q5NUL3	44	GC10P093566	4.415645123	https://www.genecards.org/cgi-bin/carddisp.pl?gene=FFAR4
ACADM	Acyl-CoA Dehydrogenase Medium Chain	Protein Coding	P11310	50	GC01P075724	4.407499313	https://www.genecards.org/cgi-bin/carddisp.pl?gene=ACADM
OGDH	Oxoglutarate Dehydrogenase	Protein Coding	Q02218	50	GC07P044606	4.40333271	https://www.genecards.org/cgi-bin/carddisp.pl?gene=OGDH
MTOR	Mechanistic Target Of Rapamycin Kinase	Protein Coding	P42345	59	GC01M011106	4.394266129	https://www.genecards.org/cgi-bin/carddisp.pl?gene=MTOR
RETN	Resistin	Protein Coding	Q9HD89	46	GC19P007669	4.320604324	https://www.genecards.org/cgi-bin/carddisp.pl?gene=RETN
IL6	Interleukin 6	Protein Coding	P05231	54	GC07P022725	4.304706573	https://www.genecards.org/cgi-bin/carddisp.pl?gene=IL6
TSPO	Translocator Protein	Protein Coding	B1AH88	48	GC22P043151	4.292663097	https://www.genecards.org/cgi-bin/carddisp.pl?gene=TSPO
IGFBP3	Insulin Like Growth Factor Binding Protein 3	Protein Coding	P17936	50	GC07M045912	4.257109165	https://www.genecards.org/cgi-bin/carddisp.pl?gene=IGFBP3
ACACB	Acetyl-CoA Carboxylase Beta	Protein Coding	O00763	48	GC12P109116	4.225498676	https://www.genecards.org/cgi-bin/carddisp.pl?gene=ACACB
IGFBP2	Insulin Like Growth Factor Binding Protein 2	Protein Coding	P18065	47	GC02P216632	4.203428268	https://www.genecards.org/cgi-bin/carddisp.pl?gene=IGFBP2
SLC25A27	Solute Carrier Family 25 Member 27	Protein Coding	O95847	41	GC06P046652	4.195336819	https://www.genecards.org/cgi-bin/carddisp.pl?gene=SLC25A27
AGRP	Agouti Related Neuropeptide	Protein Coding	O00253	45	GC16M067482	4.191632271	https://www.genecards.org/cgi-bin/carddisp.pl?gene=AGRP
GLP1R	Glucagon Like Peptide 1 Receptor	Protein Coding	P43220	50	GC06P039048	4.18734026	https://www.genecards.org/cgi-bin/carddisp.pl?gene=GLP1R
LPL	Lipoprotein Lipase	Protein Coding	P06858	53	GC08P019901	4.172021866	https://www.genecards.org/cgi-bin/carddisp.pl?gene=LPL
ADIPOR1	Adiponectin Receptor 1	Protein Coding	Q96A54	47	GC01M202940	4.166710854	https://www.genecards.org/cgi-bin/carddisp.pl?gene=ADIPOR1
NDUFS4	NADH:Ubiquinone Oxidoreductase Subunit S4	Protein Coding	O43181	46	GC05P053560	4.163042068	https://www.genecards.org/cgi-bin/carddisp.pl?gene=NDUFS4
MCHR1	Melanin Concentrating Hormone Receptor 1	Protein Coding	Q99705	45	GC22P040679	4.159668922	https://www.genecards.org/cgi-bin/carddisp.pl?gene=MCHR1
CREB1	CAMP Responsive Element Binding Protein 1	Protein Coding	P16220	53	GC02P207529	4.152454853	https://www.genecards.org/cgi-bin/carddisp.pl?gene=CREB1
PRDX2	Peroxiredoxin 2	Protein Coding	P32119	50	GC19M012796	4.145366669	https://www.genecards.org/cgi-bin/carddisp.pl?gene=PRDX2
ISCA1	Iron-Sulfur Cluster Assembly 1	Protein Coding	Q9BUE6	43	GC09M086264	4.142522812	https://www.genecards.org/cgi-bin/carddisp.pl?gene=ISCA1
ADIPOR2	Adiponectin Receptor 2	Protein Coding	Q86V24	45	GC12P001670	4.131814957	https://www.genecards.org/cgi-bin/carddisp.pl?gene=ADIPOR2
PNPLA2	Patatin Like Phospholipase Domain Containing 2	Protein Coding	Q96AD5	47	GC11P005731	4.129780293	https://www.genecards.org/cgi-bin/carddisp.pl?gene=PNPLA2
ENO2	Enolase 2	Protein Coding	P09104	51	GC12P006913	4.123601437	https://www.genecards.org/cgi-bin/carddisp.pl?gene=ENO2
LIAS	Lipoic Acid Synthetase	Protein Coding	O43766	46	GC04P039516	4.102611542	https://www.genecards.org/cgi-bin/carddisp.pl?gene=LIAS
PGAM1	Phosphoglycerate Mutase 1	Protein Coding	P18669	47	GC10P097426	4.093095303	https://www.genecards.org/cgi-bin/carddisp.pl?gene=PGAM1
ACSL3	Acyl-CoA Synthetase Long Chain Family Member 3	Protein Coding	O95573	45	GC02P222860	4.053585052	https://www.genecards.org/cgi-bin/carddisp.pl?gene=ACSL3
FBP1	Fructose-Bisphosphatase 1	Protein Coding	P09467	53	GC09M094603	4.041212559	https://www.genecards.org/cgi-bin/carddisp.pl?gene=FBP1
PYY	Peptide YY	Protein Coding	P10082	45	GC17M043952	4.041072845	https://www.genecards.org/cgi-bin/carddisp.pl?gene=PYY
ESR1	Estrogen Receptor 1	Protein Coding	P03372	57	GC06P151656	4.034892559	https://www.genecards.org/cgi-bin/carddisp.pl?gene=ESR1
TAFAZZIN	Tafazzin, Phospholipid-Lysophospholipid Transacylase	Protein Coding	Q16635	45	GC0XP154414	4.030409336	https://www.genecards.org/cgi-bin/carddisp.pl?gene=TAFAZZIN
ABCB1	ATP Binding Cassette Subfamily B Member 1	Protein Coding	P08183	54	GC07M087504	4.024309158	https://www.genecards.org/cgi-bin/carddisp.pl?gene=ABCB1
AK1	Adenylate Kinase 1	Protein Coding	P00568	50	GC09M127866	4.019737244	https://www.genecards.org/cgi-bin/carddisp.pl?gene=AK1
CKB	Creatine Kinase B	Protein Coding	P12277	48	GC14M103519	4.016059875	https://www.genecards.org/cgi-bin/carddisp.pl?gene=CKB
SDHB	Succinate Dehydrogenase Complex Iron Sulfur Subunit B	Protein Coding	P21912	52	GC01M018919	3.986063004	https://www.genecards.org/cgi-bin/carddisp.pl?gene=SDHB
CAMK4	Calcium/Calmodulin Dependent Protein Kinase IV	Protein Coding	Q16566	50	GC05P111223	3.945799351	https://www.genecards.org/cgi-bin/carddisp.pl?gene=CAMK4
FABP5	Fatty Acid Binding Protein 5	Protein Coding	Q01469	45	GC08P081282	3.898157358	https://www.genecards.org/cgi-bin/carddisp.pl?gene=FABP5
DLAT	Dihydrolipoamide S-Acetyltransferase	Protein Coding	P10515	50	GC11P112312	3.887821674	https://www.genecards.org/cgi-bin/carddisp.pl?gene=DLAT
ENO1	Enolase 1	Protein Coding	P06733	51	GC01M008861	3.878306389	https://www.genecards.org/cgi-bin/carddisp.pl?gene=ENO1
PLA2G1B	Phospholipase A2 Group IB	Protein Coding	P04054	48	GC12M120322	3.875783205	https://www.genecards.org/cgi-bin/carddisp.pl?gene=PLA2G1B
SDHA	Succinate Dehydrogenase Complex Flavoprotein Subunit A	Protein Coding	P31040	52	GC05P000220	3.872383595	https://www.genecards.org/cgi-bin/carddisp.pl?gene=SDHA
RPS6KB1	Ribosomal Protein S6 Kinase B1	Protein Coding	P23443	53	GC17P059893	3.867947102	https://www.genecards.org/cgi-bin/carddisp.pl?gene=RPS6KB1
INSR	Insulin Receptor	Protein Coding	P06213	57	GC19M007112	3.859326363	https://www.genecards.org/cgi-bin/carddisp.pl?gene=INSR
HTT	Huntingtin	Protein Coding	P42858	48	GC04P003041	3.843369722	https://www.genecards.org/cgi-bin/carddisp.pl?gene=HTT
CHKA	Choline Kinase Alpha	Protein Coding	P35790	47	GC11M068052	3.838928938	https://www.genecards.org/cgi-bin/carddisp.pl?gene=CHKA
CRH	Corticotropin Releasing Hormone	Protein Coding	P06850	47	GC08M066176	3.820411205	https://www.genecards.org/cgi-bin/carddisp.pl?gene=CRH
TSC2	TSC Complex Subunit 2	Protein Coding	P49815	54	GC16P059813	3.809272528	https://www.genecards.org/cgi-bin/carddisp.pl?gene=TSC2
PGK1	Phosphoglycerate Kinase 1	Protein Coding	P00558	53	GC0XP078104	3.803214788	https://www.genecards.org/cgi-bin/carddisp.pl?gene=PGK1
PDHA1	Pyruvate Dehydrogenase E1 Subunit Alpha 1	Protein Coding	P08559	51	GC0XP019343	3.783195019	https://www.genecards.org/cgi-bin/carddisp.pl?gene=PDHA1
PRKN	Parkin RBR E3 Ubiquitin Protein Ligase	Protein Coding	O60260	52	GC06M161348	3.776348591	https://www.genecards.org/cgi-bin/carddisp.pl?gene=PRKN
ATP5F1E	ATP Synthase F1 Subunit Epsilon	Protein Coding	P56381	45	GC20M059026	3.773631096	https://www.genecards.org/cgi-bin/carddisp.pl?gene=ATP5F1E
CRTC2	CREB Regulated Transcription Coactivator 2	Protein Coding	Q53ET0	46	GC01M153947	3.772308588	https://www.genecards.org/cgi-bin/carddisp.pl?gene=CRTC2
H6PD	Hexose-6-Phosphate Dehydrogenase/Glucose 1-Dehydrogenase	Protein Coding	O95479	47	GC01P009234	3.770215034	https://www.genecards.org/cgi-bin/carddisp.pl?gene=H6PD
LMNA	Lamin A/C	Protein Coding	P02545	53	GC01P156082	3.734669447	https://www.genecards.org/cgi-bin/carddisp.pl?gene=LMNA
GNB1	G Protein Subunit Beta 1	Protein Coding	P62873	49	GC01M001785	3.715796471	https://www.genecards.org/cgi-bin/carddisp.pl?gene=GNB1
BCAT2	Branched Chain Amino Acid Transaminase 2	Protein Coding	O15382	48	GC19M048795	3.715796471	https://www.genecards.org/cgi-bin/carddisp.pl?gene=BCAT2
CLPP	Caseinolytic Mitochondrial Matrix Peptidase Proteolytic Subunit	Protein Coding	Q16740	48	GC19P094993	3.715796471	https://www.genecards.org/cgi-bin/carddisp.pl?gene=CLPP
ATP5F1A	ATP Synthase F1 Subunit Alpha	Protein Coding	P25705	50	GC18M046081	3.689237356	https://www.genecards.org/cgi-bin/carddisp.pl?gene=ATP5F1A
PLA2G2A	Phospholipase A2 Group IIA	Protein Coding	P14555	50	GC01M019975	3.657587051	https://www.genecards.org/cgi-bin/carddisp.pl?gene=PLA2G2A
SST	Somatostatin	Protein Coding	P61278	44	GC03M187668	3.656429291	https://www.genecards.org/cgi-bin/carddisp.pl?gene=SST
SLC25A3	Solute Carrier Family 25 Member 3	Protein Coding	Q00325	48	GC12P098593	3.648709536	https://www.genecards.org/cgi-bin/carddisp.pl?gene=SLC25A3
IRS1	Insulin Receptor Substrate 1	Protein Coding	P35568	51	GC02M226731	3.639801025	https://www.genecards.org/cgi-bin/carddisp.pl?gene=IRS1
ACE	Angiotensin I Converting Enzyme	Protein Coding	P12821	55	GC17P063477	3.617914677	https://www.genecards.org/cgi-bin/carddisp.pl?gene=ACE
SLC25A5	Solute Carrier Family 25 Member 5	Protein Coding	P05141	47	GC0XP119468	3.612357616	https://www.genecards.org/cgi-bin/carddisp.pl?gene=SLC25A5
IGFBP1	Insulin Like Growth Factor Binding Protein 1	Protein Coding	P08833	47	GC07P049076	3.609253407	https://www.genecards.org/cgi-bin/carddisp.pl?gene=IGFBP1
DLST	Dihydrolipoamide S-Succinyltransferase	Protein Coding	P36957	50	GC14P074881	3.608299255	https://www.genecards.org/cgi-bin/carddisp.pl?gene=DLST
SPX	Spexin Hormone	Protein Coding	Q9BT56	34	GC12P021526	3.567225933	https://www.genecards.org/cgi-bin/carddisp.pl?gene=SPX
VIP	Vasoactive Intestinal Peptide	Protein Coding	P01282	48	GC06P152750	3.566681862	https://www.genecards.org/cgi-bin/carddisp.pl?gene=VIP
SHMT2	Serine Hydroxymethyltransferase 2	Protein Coding	P34897	50	GC12P057229	3.551787138	https://www.genecards.org/cgi-bin/carddisp.pl?gene=SHMT2
PFKP	Phosphofructokinase, Platelet	Protein Coding	Q01813	49	GC10P003066	3.551787138	https://www.genecards.org/cgi-bin/carddisp.pl?gene=PFKP
MT-CO1	Mitochondrially Encoded Cytochrome C Oxidase I	Protein Coding	P00395	35	GCMTP005906	3.540848255	https://www.genecards.org/cgi-bin/carddisp.pl?gene=MT-CO1
IMMT	Inner Membrane Mitochondrial Protein	Protein Coding	Q16891	44	GC02M086144	3.506901979	https://www.genecards.org/cgi-bin/carddisp.pl?gene=IMMT
NR1I2	Nuclear Receptor Subfamily 1 Group I Member 2	Protein Coding	O75469	47	GC03P119780	3.499076128	https://www.genecards.org/cgi-bin/carddisp.pl?gene=NR1I2
GFPT2	Glutamine-Fructose-6-Phosphate Transaminase 2	Protein Coding	O94808	44	GC05M180300	3.478139162	https://www.genecards.org/cgi-bin/carddisp.pl?gene=GFPT2
PPRC1	PPARG Related Coactivator 1	Protein Coding	Q5VV67	41	GC10P102119	3.478139162	https://www.genecards.org/cgi-bin/carddisp.pl?gene=PPRC1
SLC25A4	Solute Carrier Family 25 Member 4	Protein Coding	P12235	52	GC04P185143	3.473523855	https://www.genecards.org/cgi-bin/carddisp.pl?gene=SLC25A4
IRS2	Insulin Receptor Substrate 2	Protein Coding	Q9Y4H2	48	GC13M109752	3.447675705	https://www.genecards.org/cgi-bin/carddisp.pl?gene=IRS2
NR1I3	Nuclear Receptor Subfamily 1 Group I Member 3	Protein Coding	Q14994	48	GC01M161229	3.432288885	https://www.genecards.org/cgi-bin/carddisp.pl?gene=NR1I3
MYC	MYC Proto-Oncogene, BHLH Transcription Factor	Protein Coding	P01106	56	GC08P127735	3.423233509	https://www.genecards.org/cgi-bin/carddisp.pl?gene=MYC
CBS	Cystathionine Beta-Synthase	Protein Coding	P35520	54	GC21M043053	3.413291216	https://www.genecards.org/cgi-bin/carddisp.pl?gene=CBS
SREBF1	Sterol Regulatory Element Binding Transcription Factor 1	Protein Coding	P36956	52	GC17M017810	3.405702114	https://www.genecards.org/cgi-bin/carddisp.pl?gene=SREBF1
ADSL	Adenylosuccinate Lyase	Protein Coding	P30566	51	GC22P040346	3.388726711	https://www.genecards.org/cgi-bin/carddisp.pl?gene=ADSL
SCD	Stearoyl-CoA Desaturase	Protein Coding	O00767	53	GC10P100347	3.377810955	https://www.genecards.org/cgi-bin/carddisp.pl?gene=SCD
CAMKK2	Calcium/Calmodulin Dependent Protein Kinase Kinase 2	Protein Coding	Q96RR4	50	GC12M123111	3.370476723	https://www.genecards.org/cgi-bin/carddisp.pl?gene=CAMKK2
ALB	Albumin	Protein Coding	P02768	52	GC04P073397	3.360893965	https://www.genecards.org/cgi-bin/carddisp.pl?gene=ALB
NLRX1	NLR Family Member X1	Protein Coding	Q86UT6	43	GC11P119166	3.325264931	https://www.genecards.org/cgi-bin/carddisp.pl?gene=NLRX1
POLG	DNA Polymerase Gamma, Catalytic Subunit	Protein Coding	P54098	51	GC15M141245	3.324149609	https://www.genecards.org/cgi-bin/carddisp.pl?gene=POLG
IGF1R	Insulin Like Growth Factor 1 Receptor	Protein Coding	P08069	58	GC15P098648	3.318451643	https://www.genecards.org/cgi-bin/carddisp.pl?gene=IGF1R
FGF21	Fibroblast Growth Factor 21	Protein Coding	Q9NSA1	42	GC19P096310	3.307229042	https://www.genecards.org/cgi-bin/carddisp.pl?gene=FGF21
MARK1	Microtubule Affinity Regulating Kinase 1	Protein Coding	Q9P0L2	46	GC01P220528	3.300337076	https://www.genecards.org/cgi-bin/carddisp.pl?gene=MARK1
ASPSCR1	ASPSCR1 Tether For SLC2A4, UBX Domain Containing	Protein Coding	Q9BZE9	45	GC17P081976	3.300337076	https://www.genecards.org/cgi-bin/carddisp.pl?gene=ASPSCR1
CYP19A1	Cytochrome P450 Family 19 Subfamily A Member 1	Protein Coding	P11511	52	GC15M051208	3.289638519	https://www.genecards.org/cgi-bin/carddisp.pl?gene=CYP19A1
FOXO3	Forkhead Box O3	Protein Coding	O43524	51	GC06P108559	3.285971642	https://www.genecards.org/cgi-bin/carddisp.pl?gene=FOXO3
OMA1	OMA1 Zinc Metallopeptidase	Protein Coding	Q96E52	40	GC01M058415	3.272865295	https://www.genecards.org/cgi-bin/carddisp.pl?gene=OMA1
GCK	Glucokinase	Protein Coding	P35557	53	GC07M044978	3.253231764	https://www.genecards.org/cgi-bin/carddisp.pl?gene=GCK
EP300	E1A Binding Protein P300	Protein Coding	Q09472	55	GC22P061007	3.23190856	https://www.genecards.org/cgi-bin/carddisp.pl?gene=EP300
CISD1	CDGSH Iron Sulfur Domain 1	Protein Coding	Q9NZ45	41	GC10P058269	3.224979877	https://www.genecards.org/cgi-bin/carddisp.pl?gene=CISD1
MCHR2	Melanin Concentrating Hormone Receptor 2	Protein Coding	Q969V1	42	GC06M099919	3.222262383	https://www.genecards.org/cgi-bin/carddisp.pl?gene=MCHR2
PCK2	Phosphoenolpyruvate Carboxykinase 2, Mitochondrial	Protein Coding	Q16822	50	GC14P024094	3.213129044	https://www.genecards.org/cgi-bin/carddisp.pl?gene=PCK2
ANKRD23	Ankyrin Repeat Domain 23	Protein Coding	Q86SG2	34	GC02M100225	3.193682194	https://www.genecards.org/cgi-bin/carddisp.pl?gene=ANKRD23
CEBPA	CCAAT Enhancer Binding Protein Alpha	Protein Coding	P49715	50	GC19M033299	3.192499638	https://www.genecards.org/cgi-bin/carddisp.pl?gene=CEBPA
TXN	Thioredoxin	Protein Coding	P10599	49	GC09M110243	3.192499638	https://www.genecards.org/cgi-bin/carddisp.pl?gene=TXN
VIM	Vimentin	Protein Coding	P08670	54	GC10P017227	3.188686848	https://www.genecards.org/cgi-bin/carddisp.pl?gene=VIM
FAAH	Fatty Acid Amide Hydrolase	Protein Coding	O00519	50	GC01P046394	3.171155453	https://www.genecards.org/cgi-bin/carddisp.pl?gene=FAAH
PFAS	Phosphoribosylformylglycinamidine Synthase	Protein Coding	O15067	47	GC17P008247	3.163575888	https://www.genecards.org/cgi-bin/carddisp.pl?gene=PFAS
TPI1	Triosephosphate Isomerase 1	Protein Coding	P60174	51	GC12P006867	3.163264036	https://www.genecards.org/cgi-bin/carddisp.pl?gene=TPI1
HSP90B1	Heat Shock Protein 90 Beta Family Member 1	Protein Coding	P14625	51	GC12P103930	3.157603741	https://www.genecards.org/cgi-bin/carddisp.pl?gene=HSP90B1
NR1D1	Nuclear Receptor Subfamily 1 Group D Member 1	Protein Coding	P20393	51	GC17M040092	3.157603741	https://www.genecards.org/cgi-bin/carddisp.pl?gene=NR1D1
GFPT1	Glutamine--Fructose-6-Phosphate Transaminase 1	Protein Coding	Q06210	50	GC02M069319	3.157603741	https://www.genecards.org/cgi-bin/carddisp.pl?gene=GFPT1
CEBPB	CCAAT Enhancer Binding Protein Beta	Protein Coding	P17676	47	GC20P050190	3.157603741	https://www.genecards.org/cgi-bin/carddisp.pl?gene=CEBPB
CKM	Creatine Kinase, M-Type	Protein Coding	P06732	48	GC19M045306	3.15619278	https://www.genecards.org/cgi-bin/carddisp.pl?gene=CKM
TXNIP	Thioredoxin Interacting Protein	Protein Coding	Q9H3M7	43	GC01M145992	3.149390221	https://www.genecards.org/cgi-bin/carddisp.pl?gene=TXNIP
HSPA8	Heat Shock Protein Family A (Hsp70) Member 8	Protein Coding	P11142	53	GC11M123057	3.138742924	https://www.genecards.org/cgi-bin/carddisp.pl?gene=HSPA8
BCL2	BCL2 Apoptosis Regulator	Protein Coding	P10415	54	GC18M063123	3.136545658	https://www.genecards.org/cgi-bin/carddisp.pl?gene=BCL2
PDK1	Pyruvate Dehydrogenase Kinase 1	Protein Coding	Q15118	51	GC02P172555	3.123513699	https://www.genecards.org/cgi-bin/carddisp.pl?gene=PDK1
PHGDH	Phosphoglycerate Dehydrogenase	Protein Coding	O43175	54	GC01P119660	3.11965704	https://www.genecards.org/cgi-bin/carddisp.pl?gene=PHGDH
PRDX1	Peroxiredoxin 1	Protein Coding	Q06830	52	GC01M045683	3.11965704	https://www.genecards.org/cgi-bin/carddisp.pl?gene=PRDX1
YAP1	Yes1 Associated Transcriptional Regulator	Protein Coding	P46937	51	GC11P102110	3.11965704	https://www.genecards.org/cgi-bin/carddisp.pl?gene=YAP1
MFN1	Mitofusin 1	Protein Coding	Q8IWA4	46	GC03P179347	3.118032932	https://www.genecards.org/cgi-bin/carddisp.pl?gene=MFN1
NME4	NME/NM23 Nucleoside Diphosphate Kinase 4	Protein Coding	O00746	46	GC16P000396	3.110948324	https://www.genecards.org/cgi-bin/carddisp.pl?gene=NME4
PC	Pyruvate Carboxylase	Protein Coding	P11498	51	GC11M066848	3.104970217	https://www.genecards.org/cgi-bin/carddisp.pl?gene=PC
HSP90AA1	Heat Shock Protein 90 Alpha Family Class A Member 1	Protein Coding	P07900	55	GC14M102080	3.099009752	https://www.genecards.org/cgi-bin/carddisp.pl?gene=HSP90AA1
PIM3	Pim-3 Proto-Oncogene, Serine/Threonine Kinase	Protein Coding	Q86V86	45	GC22P049960	3.097624302	https://www.genecards.org/cgi-bin/carddisp.pl?gene=PIM3
EDN1	Endothelin 1	Protein Coding	P05305	52	GC06P012236	3.090611935	https://www.genecards.org/cgi-bin/carddisp.pl?gene=EDN1
PCK1	Phosphoenolpyruvate Carboxykinase 1	Protein Coding	P35558	51	GC20P057561	3.086404085	https://www.genecards.org/cgi-bin/carddisp.pl?gene=PCK1
SLC3A2	Solute Carrier Family 3 Member 2	Protein Coding	P08195	47	GC11P062856	3.086404085	https://www.genecards.org/cgi-bin/carddisp.pl?gene=SLC3A2
SIRT5	Sirtuin 5	Protein Coding	Q9NXA8	48	GC06P013574	3.079838037	https://www.genecards.org/cgi-bin/carddisp.pl?gene=SIRT5
MYH7	Myosin Heavy Chain 7	Protein Coding	P12883	51	GC14M023412	3.078009367	https://www.genecards.org/cgi-bin/carddisp.pl?gene=MYH7
KCNJ11	Potassium Inwardly Rectifying Channel Subfamily J Member 11	Protein Coding	Q14654	50	GC11M017865	3.077858448	https://www.genecards.org/cgi-bin/carddisp.pl?gene=KCNJ11
ATF4	Activating Transcription Factor 4	Protein Coding	P18848	50	GC22P039519	3.077683687	https://www.genecards.org/cgi-bin/carddisp.pl?gene=ATF4
SLC1A5	Solute Carrier Family 1 Member 5	Protein Coding	Q15758	48	GC19M085757	3.077683687	https://www.genecards.org/cgi-bin/carddisp.pl?gene=SLC1A5
GSR	Glutathione-Disulfide Reductase	Protein Coding	P00390	53	GC08M030678	3.068503857	https://www.genecards.org/cgi-bin/carddisp.pl?gene=GSR
CA2	Carbonic Anhydrase 2	Protein Coding	P00918	54	GC08P085463	3.067001581	https://www.genecards.org/cgi-bin/carddisp.pl?gene=CA2
ABCC1	ATP Binding Cassette Subfamily C Member 1	Protein Coding	P33527	52	GC16P015949	3.067001581	https://www.genecards.org/cgi-bin/carddisp.pl?gene=ABCC1
ADCY3	Adenylate Cyclase 3	Protein Coding	O60266	50	GC02M024819	3.067001581	https://www.genecards.org/cgi-bin/carddisp.pl?gene=ADCY3
SLC16A1	Solute Carrier Family 16 Member 1	Protein Coding	P53985	51	GC01M113077	3.042916775	https://www.genecards.org/cgi-bin/carddisp.pl?gene=SLC16A1
GNAS	GNAS Complex Locus	Protein Coding	P84996	53	GC20P058839	3.030041695	https://www.genecards.org/cgi-bin/carddisp.pl?gene=GNAS
SCD5	Stearoyl-CoA Desaturase 5	Protein Coding	Q86SK9	44	GC04M082629	3.016279697	https://www.genecards.org/cgi-bin/carddisp.pl?gene=SCD5
LPIN1	Lipin 1	Protein Coding	Q14693	51	GC02P011677	3.013561487	https://www.genecards.org/cgi-bin/carddisp.pl?gene=LPIN1
ATM	ATM Serine/Threonine Kinase	Protein Coding	Q13315	57	GC11P108222	3.008286953	https://www.genecards.org/cgi-bin/carddisp.pl?gene=ATM
TANGO2	Transport And Golgi Organization 2 Homolog	Protein Coding	Q6ICL3	40	GC22P020017	2.991779804	https://www.genecards.org/cgi-bin/carddisp.pl?gene=TANGO2
COX7A2L	Cytochrome C Oxidase Subunit 7A2 Like	Protein Coding	O14548	42	GC02M042312	2.987026691	https://www.genecards.org/cgi-bin/carddisp.pl?gene=COX7A2L
CYP11A1	Cytochrome P450 Family 11 Subfamily A Member 1	Protein Coding	P05108	51	GC15M074337	2.981125832	https://www.genecards.org/cgi-bin/carddisp.pl?gene=CYP11A1
AHCYL1	Adenosylhomocysteinase Like 1	Protein Coding	O43865	46	GC01P109984	2.981125832	https://www.genecards.org/cgi-bin/carddisp.pl?gene=AHCYL1
AKT2	AKT Serine/Threonine Kinase 2	Protein Coding	P31751	57	GC19M040230	2.973529577	https://www.genecards.org/cgi-bin/carddisp.pl?gene=AKT2
ACSS2	Acyl-CoA Synthetase Short Chain Family Member 2	Protein Coding	Q9NR19	49	GC20P038049	2.973529577	https://www.genecards.org/cgi-bin/carddisp.pl?gene=ACSS2
SLC13A5	Solute Carrier Family 13 Member 5	Protein Coding	Q86YT5	47	GC17M006684	2.970340014	https://www.genecards.org/cgi-bin/carddisp.pl?gene=SLC13A5
ALDOC	Aldolase, Fructose-Bisphosphate C	Protein Coding	P09972	43	GC17M067443	2.970340014	https://www.genecards.org/cgi-bin/carddisp.pl?gene=ALDOC
GLS2	Glutaminase 2	Protein Coding	Q9UI32	45	GC12M056470	2.962897778	https://www.genecards.org/cgi-bin/carddisp.pl?gene=GLS2
FABP4	Fatty Acid Binding Protein 4	Protein Coding	P15090	46	GC08M081478	2.960555315	https://www.genecards.org/cgi-bin/carddisp.pl?gene=FABP4
APP	Amyloid Beta Precursor Protein	Protein Coding	P05067	54	GC21M025880	2.952715397	https://www.genecards.org/cgi-bin/carddisp.pl?gene=APP
TFEB	Transcription Factor EB	Protein Coding	P19484	46	GC06M087485	2.939384937	https://www.genecards.org/cgi-bin/carddisp.pl?gene=TFEB
VCP	Valosin Containing Protein	Protein Coding	P55072	53	GC09M035056	2.928366661	https://www.genecards.org/cgi-bin/carddisp.pl?gene=VCP
PTPN1	Protein Tyrosine Phosphatase Non-Receptor Type 1	Protein Coding	P18031	53	GC20P050510	2.925659657	https://www.genecards.org/cgi-bin/carddisp.pl?gene=PTPN1
SLC2A2	Solute Carrier Family 2 Member 2	Protein Coding	P11168	53	GC03M170996	2.923946142	https://www.genecards.org/cgi-bin/carddisp.pl?gene=SLC2A2
BCAT1	Branched Chain Amino Acid Transaminase 1	Protein Coding	P54687	49	GC12M024810	2.923946142	https://www.genecards.org/cgi-bin/carddisp.pl?gene=BCAT1
SLC7A5	Solute Carrier Family 7 Member 5	Protein Coding	Q01650	47	GC16M087830	2.923946142	https://www.genecards.org/cgi-bin/carddisp.pl?gene=SLC7A5
GAL	Galanin And GMAP Prepropeptide	Protein Coding	P22466	48	GC11P082144	2.908094168	https://www.genecards.org/cgi-bin/carddisp.pl?gene=GAL
PKHD1	PKHD1 Ciliary IPT Domain Containing Fibrocystin/Polyductin	Protein Coding	P08F94	42	GC06M087621	2.906601429	https://www.genecards.org/cgi-bin/carddisp.pl?gene=PKHD1
GNB4	G Protein Subunit Beta 4	Protein Coding	Q9HAV0	47	GC03M179397	2.904383421	https://www.genecards.org/cgi-bin/carddisp.pl?gene=GNB4
SLC39A7	Solute Carrier Family 39 Member 7	Protein Coding	Q92504	47	GC06P033200	2.904383421	https://www.genecards.org/cgi-bin/carddisp.pl?gene=SLC39A7
SLC5A2	Solute Carrier Family 5 Member 2	Protein Coding	P31639	50	GC16P060893	2.899881601	https://www.genecards.org/cgi-bin/carddisp.pl?gene=SLC5A2
GAD2	Glutamate Decarboxylase 2	Protein Coding	Q05329	47	GC10P026216	2.887712717	https://www.genecards.org/cgi-bin/carddisp.pl?gene=GAD2
MT-ATP6	Mitochondrially Encoded ATP Synthase Membrane Subunit 6	Protein Coding	P00846	36	GCMTP008531	2.872262239	https://www.genecards.org/cgi-bin/carddisp.pl?gene=MT-ATP6
ATP2A2	ATPase Sarcoplasmic/Endoplasmic Reticulum Ca2+ Transporting 2	Protein Coding	P16615	54	GC12P110280	2.867434025	https://www.genecards.org/cgi-bin/carddisp.pl?gene=ATP2A2
HDAC1	Histone Deacetylase 1	Protein Coding	Q13547	53	GC01P032292	2.867434025	https://www.genecards.org/cgi-bin/carddisp.pl?gene=HDAC1
NQO1	NAD(P)H Quinone Dehydrogenase 1	Protein Coding	P15559	51	GC16M069706	2.867434025	https://www.genecards.org/cgi-bin/carddisp.pl?gene=NQO1
NCOA1	Nuclear Receptor Coactivator 1	Protein Coding	Q15788	48	GC02P024492	2.867434025	https://www.genecards.org/cgi-bin/carddisp.pl?gene=NCOA1
PFKL	Phosphofructokinase, Liver Type	Protein Coding	P17858	48	GC21P044300	2.867434025	https://www.genecards.org/cgi-bin/carddisp.pl?gene=PFKL
PGRMC1	Progesterone Receptor Membrane Component 1	Protein Coding	O00264	48	GC0XP119236	2.867434025	https://www.genecards.org/cgi-bin/carddisp.pl?gene=PGRMC1
TF	Transferrin	Protein Coding	P02787	54	GC03P137489	2.86333704	https://www.genecards.org/cgi-bin/carddisp.pl?gene=TF
GFM2	GTP Dependent Ribosome Recycling Factor Mitochondrial 2	Protein Coding	Q969S9	44	GC05M074721	2.85307765	https://www.genecards.org/cgi-bin/carddisp.pl?gene=GFM2
AKT3	AKT Serine/Threonine Kinase 3	Protein Coding	Q9Y243	58	GC01M243488	2.845739365	https://www.genecards.org/cgi-bin/carddisp.pl?gene=AKT3
IGF2R	Insulin Like Growth Factor 2 Receptor	Protein Coding	P11717	50	GC06P159969	2.845739365	https://www.genecards.org/cgi-bin/carddisp.pl?gene=IGF2R
AMACR	Alpha-Methylacyl-CoA Racemase	Protein Coding	Q9UHK6	48	GC05M033986	2.845739365	https://www.genecards.org/cgi-bin/carddisp.pl?gene=AMACR
IDH2	Isocitrate Dehydrogenase (NADP(+)) 2	Protein Coding	P48735	55	GC15M090083	2.829026222	https://www.genecards.org/cgi-bin/carddisp.pl?gene=IDH2
ENPP1	Ectonucleotide Pyrophosphatase/Phosphodiesterase 1	Protein Coding	P22413	53	GC06P131808	2.815551281	https://www.genecards.org/cgi-bin/carddisp.pl?gene=ENPP1
ULK1	Unc-51 Like Autophagy Activating Kinase 1	Protein Coding	O75385	48	GC12P131894	2.815551281	https://www.genecards.org/cgi-bin/carddisp.pl?gene=ULK1
MC3R	Melanocortin 3 Receptor	Protein Coding	P41968	44	GC20P056248	2.810817242	https://www.genecards.org/cgi-bin/carddisp.pl?gene=MC3R
DDHD1	DDHD Domain Containing 1	Protein Coding	Q8NEL9	42	GC14M053036	2.808719397	https://www.genecards.org/cgi-bin/carddisp.pl?gene=DDHD1
PRKACA	Protein Kinase CAMP-Activated Catalytic Subunit Alpha	Protein Coding	P17612	55	GC19M017498	2.798097372	https://www.genecards.org/cgi-bin/carddisp.pl?gene=PRKACA
ASS1	Argininosuccinate Synthase 1	Protein Coding	P00966	53	GC09P130444	2.798097372	https://www.genecards.org/cgi-bin/carddisp.pl?gene=ASS1
PRMT1	Protein Arginine Methyltransferase 1	Protein Coding	Q99873	52	GC19P049675	2.798097372	https://www.genecards.org/cgi-bin/carddisp.pl?gene=PRMT1
STX1A	Syntaxin 1A	Protein Coding	Q16623	51	GC07M074306	2.798097372	https://www.genecards.org/cgi-bin/carddisp.pl?gene=STX1A
CA9	Carbonic Anhydrase 9	Protein Coding	Q16790	50	GC09P035673	2.798097372	https://www.genecards.org/cgi-bin/carddisp.pl?gene=CA9
IDH1	Isocitrate Dehydrogenase (NADP(+)) 1	Protein Coding	O75874	56	GC02M208236	2.796545982	https://www.genecards.org/cgi-bin/carddisp.pl?gene=IDH1
TUBB	Tubulin Beta Class I	Protein Coding	P07437	53	GC06P118873	2.796528101	https://www.genecards.org/cgi-bin/carddisp.pl?gene=TUBB
OGT	O-Linked N-Acetylglucosamine (GlcNAc) Transferase	Protein Coding	O15294	49	GC0XP071633	2.793786049	https://www.genecards.org/cgi-bin/carddisp.pl?gene=OGT
MYBBP1A	MYB Binding Protein 1a	Protein Coding	Q9BQG0	44	GC17M004538	2.793786049	https://www.genecards.org/cgi-bin/carddisp.pl?gene=MYBBP1A
KNG1	Kininogen 1	Protein Coding	P01042	52	GC03P186717	2.786505938	https://www.genecards.org/cgi-bin/carddisp.pl?gene=KNG1
GFAP	Glial Fibrillary Acidic Protein	Protein Coding	P14136	52	GC17M068297	2.78315115	https://www.genecards.org/cgi-bin/carddisp.pl?gene=GFAP
ADRB1	Adrenoceptor Beta 1	Protein Coding	P08588	52	GC10P114044	2.780941486	https://www.genecards.org/cgi-bin/carddisp.pl?gene=ADRB1
GH1	Growth Hormone 1	Protein Coding	P01241	47	GC17M063917	2.779206276	https://www.genecards.org/cgi-bin/carddisp.pl?gene=GH1
STAT3	Signal Transducer And Activator Of Transcription 3	Protein Coding	P40763	57	GC17M042313	2.759732723	https://www.genecards.org/cgi-bin/carddisp.pl?gene=STAT3
GLS	Glutaminase	Protein Coding	O94925	53	GC02P190880	2.751774788	https://www.genecards.org/cgi-bin/carddisp.pl?gene=GLS
SQSTM1	Sequestosome 1	Protein Coding	Q13501	53	GC05P179806	2.745204449	https://www.genecards.org/cgi-bin/carddisp.pl?gene=SQSTM1
IAPP	Islet Amyloid Polypeptide	Protein Coding	P10997	44	GC12P021354	2.744969368	https://www.genecards.org/cgi-bin/carddisp.pl?gene=IAPP
PPP3CA	Protein Phosphatase 3 Catalytic Subunit Alpha	Protein Coding	Q08209	55	GC04M101024	2.741585255	https://www.genecards.org/cgi-bin/carddisp.pl?gene=PPP3CA
PRKCA	Protein Kinase C Alpha	Protein Coding	P17252	54	GC17P066302	2.741585255	https://www.genecards.org/cgi-bin/carddisp.pl?gene=PRKCA
CAD	Carbamoyl-Phosphate Synthetase 2, Aspartate Transcarbamylase, And Dihydroorotase	Protein Coding	P27708	53	GC02P027217	2.741585255	https://www.genecards.org/cgi-bin/carddisp.pl?gene=CAD
RXRA	Retinoid X Receptor Alpha	Protein Coding	P19793	52	GC09P134317	2.741585255	https://www.genecards.org/cgi-bin/carddisp.pl?gene=RXRA
GCGR	Glucagon Receptor	Protein Coding	P47871	50	GC17P081804	2.741585255	https://www.genecards.org/cgi-bin/carddisp.pl?gene=GCGR
SLC7A11	Solute Carrier Family 7 Member 11	Protein Coding	Q9UPY5	48	GC04M138164	2.741585255	https://www.genecards.org/cgi-bin/carddisp.pl?gene=SLC7A11
PCBP2	Poly(RC) Binding Protein 2	Protein Coding	Q15366	45	GC12P053452	2.741585255	https://www.genecards.org/cgi-bin/carddisp.pl?gene=PCBP2
ABHD6	Abhydrolase Domain Containing 6, Acylglycerol Lipase	Protein Coding	Q9BV23	41	GC03P058238	2.741585255	https://www.genecards.org/cgi-bin/carddisp.pl?gene=ABHD6
GHRH	Growth Hormone Releasing Hormone	Protein Coding	P01286	41	GC20M037251	2.734977722	https://www.genecards.org/cgi-bin/carddisp.pl?gene=GHRH
CFD	Complement Factor D	Protein Coding	P00746	48	GC19P000859	2.733299494	https://www.genecards.org/cgi-bin/carddisp.pl?gene=CFD
SLC17A5	Solute Carrier Family 17 Member 5	Protein Coding	Q9NRA2	48	GC06M073593	2.733299494	https://www.genecards.org/cgi-bin/carddisp.pl?gene=SLC17A5
CD38	CD38 Molecule	Protein Coding	P28907	50	GC04P023046	2.730740547	https://www.genecards.org/cgi-bin/carddisp.pl?gene=CD38
UGT1A1	UDP Glucuronosyltransferase Family 1 Member A1	Protein Coding	P22309	54	GC02P233760	2.72967577	https://www.genecards.org/cgi-bin/carddisp.pl?gene=UGT1A1
CYP17A1	Cytochrome P450 Family 17 Subfamily A Member 1	Protein Coding	P05093	52	GC10M102830	2.72967577	https://www.genecards.org/cgi-bin/carddisp.pl?gene=CYP17A1
ACSF3	Acyl-CoA Synthetase Family Member 3	Protein Coding	Q4G176	47	GC16P089088	2.728799105	https://www.genecards.org/cgi-bin/carddisp.pl?gene=ACSF3
PDK4	Pyruvate Dehydrogenase Kinase 4	Protein Coding	Q16654	46	GC07M095583	2.724331617	https://www.genecards.org/cgi-bin/carddisp.pl?gene=PDK4
STXBP1	Syntaxin Binding Protein 1	Protein Coding	P61764	53	GC09P127605	2.723703384	https://www.genecards.org/cgi-bin/carddisp.pl?gene=STXBP1
LONP1	Lon Peptidase 1, Mitochondrial	Protein Coding	P36776	49	GC19M005691	2.723703384	https://www.genecards.org/cgi-bin/carddisp.pl?gene=LONP1
TXN2	Thioredoxin 2	Protein Coding	Q99757	47	GC22M036467	2.723703384	https://www.genecards.org/cgi-bin/carddisp.pl?gene=TXN2
NMNAT1	Nicotinamide Nucleotide Adenylyltransferase 1	Protein Coding	Q9HAN9	52	GC01P010883	2.722079277	https://www.genecards.org/cgi-bin/carddisp.pl?gene=NMNAT1
AIFM1	Apoptosis Inducing Factor Mitochondria Associated 1	Protein Coding	O95831	53	GC0XM130129	2.710430384	https://www.genecards.org/cgi-bin/carddisp.pl?gene=AIFM1
SCO2	Synthesis Of Cytochrome C Oxidase 2	Protein Coding	O43819	48	GC22M050523	2.703231096	https://www.genecards.org/cgi-bin/carddisp.pl?gene=SCO2
MT-CO2	Mitochondrially Encoded Cytochrome C Oxidase II	Protein Coding	P00403	37	GCMTP007587	2.683839798	https://www.genecards.org/cgi-bin/carddisp.pl?gene=MT-CO2
PGD	Phosphogluconate Dehydrogenase	Protein Coding	P52209	51	GC01P010398	2.681730032	https://www.genecards.org/cgi-bin/carddisp.pl?gene=PGD
ABCC8	ATP Binding Cassette Subfamily C Member 8	Protein Coding	Q09428	50	GC11M017392	2.681730032	https://www.genecards.org/cgi-bin/carddisp.pl?gene=ABCC8
LCN2	Lipocalin 2	Protein Coding	P80188	48	GC09P128149	2.681730032	https://www.genecards.org/cgi-bin/carddisp.pl?gene=LCN2
FABP1	Fatty Acid Binding Protein 1	Protein Coding	P07148	46	GC02M088122	2.681730032	https://www.genecards.org/cgi-bin/carddisp.pl?gene=FABP1
CAB39	Calcium Binding Protein 39	Protein Coding	Q9Y376	44	GC02P230712	2.681730032	https://www.genecards.org/cgi-bin/carddisp.pl?gene=CAB39
TRIM63	Tripartite Motif Containing 63	Protein Coding	Q969Q1	45	GC01M030095	2.681157112	https://www.genecards.org/cgi-bin/carddisp.pl?gene=TRIM63
DNASE1L1	Deoxyribonuclease 1 Like 1	Protein Coding	P49184	42	GC0XM154401	2.675275564	https://www.genecards.org/cgi-bin/carddisp.pl?gene=DNASE1L1
MTAP	Methylthioadenosine Phosphorylase	Protein Coding	Q13126	53	GC09P021806	2.667937279	https://www.genecards.org/cgi-bin/carddisp.pl?gene=MTAP
ITPR1	Inositol 1,4,5-Trisphosphate Receptor Type 1	Protein Coding	Q14643	52	GC03P004486	2.667937279	https://www.genecards.org/cgi-bin/carddisp.pl?gene=ITPR1
HMGCS2	3-Hydroxy-3-Methylglutaryl-CoA Synthase 2	Protein Coding	P54868	50	GC01M119747	2.667937279	https://www.genecards.org/cgi-bin/carddisp.pl?gene=HMGCS2
IQGAP1	IQ Motif Containing GTPase Activating Protein 1	Protein Coding	P46940	47	GC15P090388	2.667937279	https://www.genecards.org/cgi-bin/carddisp.pl?gene=IQGAP1
RPTOR	Regulatory Associated Protein Of MTOR Complex 1	Protein Coding	Q8N122	46	GC17P080544	2.667937279	https://www.genecards.org/cgi-bin/carddisp.pl?gene=RPTOR
GLUD2	Glutamate Dehydrogenase 2	Protein Coding	P49448	46	GC0XP121047	2.660699368	https://www.genecards.org/cgi-bin/carddisp.pl?gene=GLUD2
ETFA	Electron Transfer Flavoprotein Subunit Alpha	Protein Coding	P13804	49	GC15M140865	2.657092571	https://www.genecards.org/cgi-bin/carddisp.pl?gene=ETFA
NR1H4	Nuclear Receptor Subfamily 1 Group H Member 4	Protein Coding	Q96RI1	51	GC12P100473	2.656396627	https://www.genecards.org/cgi-bin/carddisp.pl?gene=NR1H4
VLDLR	Very Low Density Lipoprotein Receptor	Protein Coding	P98155	52	GC09P002611	2.649526834	https://www.genecards.org/cgi-bin/carddisp.pl?gene=VLDLR
ACAT1	Acetyl-CoA Acetyltransferase 1	Protein Coding	P24752	53	GC11P108121	2.634088039	https://www.genecards.org/cgi-bin/carddisp.pl?gene=ACAT1
ALDH1A1	Aldehyde Dehydrogenase 1 Family Member A1	Protein Coding	P00352	51	GC09M072900	2.634088039	https://www.genecards.org/cgi-bin/carddisp.pl?gene=ALDH1A1
SLC5A1	Solute Carrier Family 5 Member 1	Protein Coding	P13866	51	GC22P032043	2.634088039	https://www.genecards.org/cgi-bin/carddisp.pl?gene=SLC5A1
GABPA	GA Binding Protein Transcription Factor Subunit Alpha	Protein Coding	Q06546	44	GC21P025734	2.634088039	https://www.genecards.org/cgi-bin/carddisp.pl?gene=GABPA
IRX3	Iroquois Homeobox 3	Protein Coding	P78415	40	GC16M054283	2.63142252	https://www.genecards.org/cgi-bin/carddisp.pl?gene=IRX3
HSD11B1	Hydroxysteroid 11-Beta Dehydrogenase 1	Protein Coding	P28845	54	GC01P209686	2.627543449	https://www.genecards.org/cgi-bin/carddisp.pl?gene=HSD11B1
XYLB	Xylulokinase	Protein Coding	O75191	41	GC03P038365	2.620326042	https://www.genecards.org/cgi-bin/carddisp.pl?gene=XYLB
PDX1	Pancreatic And Duodenal Homeobox 1	Protein Coding	P52945	50	GC13P027921	2.615983963	https://www.genecards.org/cgi-bin/carddisp.pl?gene=PDX1
AK2	Adenylate Kinase 2	Protein Coding	P54819	51	GC01M033007	2.59268713	https://www.genecards.org/cgi-bin/carddisp.pl?gene=AK2
HADHA	Hydroxyacyl-CoA Dehydrogenase Trifunctional Multienzyme Complex Subunit Alpha	Protein Coding	P40939	50	GC02M026190	2.584065437	https://www.genecards.org/cgi-bin/carddisp.pl?gene=HADHA
ESRRG	Estrogen Related Receptor Gamma	Protein Coding	P62508	47	GC01M216503	2.584065437	https://www.genecards.org/cgi-bin/carddisp.pl?gene=ESRRG
HSPA4	Heat Shock Protein Family A (Hsp70) Member 4	Protein Coding	P34932	46	GC05P133062	2.584065437	https://www.genecards.org/cgi-bin/carddisp.pl?gene=HSPA4
GAD1	Glutamate Decarboxylase 1	Protein Coding	Q99259	53	GC02P170813	2.577575922	https://www.genecards.org/cgi-bin/carddisp.pl?gene=GAD1
CHRM3	Cholinergic Receptor Muscarinic 3	Protein Coding	P20309	52	GC01P239386	2.577575922	https://www.genecards.org/cgi-bin/carddisp.pl?gene=CHRM3
CACNA1D	Calcium Voltage-Gated Channel Subunit Alpha1 D	Protein Coding	Q01668	51	GC03P053328	2.577575922	https://www.genecards.org/cgi-bin/carddisp.pl?gene=CACNA1D
LNPEP	Leucyl And Cystinyl Aminopeptidase	Protein Coding	Q9UIQ6	50	GC05P096935	2.577575922	https://www.genecards.org/cgi-bin/carddisp.pl?gene=LNPEP
TALDO1	Transaldolase 1	Protein Coding	P37837	50	GC11P005710	2.577575922	https://www.genecards.org/cgi-bin/carddisp.pl?gene=TALDO1
ADCY7	Adenylate Cyclase 7	Protein Coding	P51828	48	GC16P050244	2.577575922	https://www.genecards.org/cgi-bin/carddisp.pl?gene=ADCY7
IREB2	Iron Responsive Element Binding Protein 2	Protein Coding	P48200	48	GC15P078437	2.577575922	https://www.genecards.org/cgi-bin/carddisp.pl?gene=IREB2
VAMP2	Vesicle Associated Membrane Protein 2	Protein Coding	P63027	48	GC17M015413	2.577575922	https://www.genecards.org/cgi-bin/carddisp.pl?gene=VAMP2
MLXIPL	MLX Interacting Protein Like	Protein Coding	Q9NP71	47	GC07M073593	2.577575922	https://www.genecards.org/cgi-bin/carddisp.pl?gene=MLXIPL
CRTC3	CREB Regulated Transcription Coactivator 3	Protein Coding	Q6UUV7	42	GC15P090529	2.577575922	https://www.genecards.org/cgi-bin/carddisp.pl?gene=CRTC3
NDUFS1	NADH:Ubiquinone Oxidoreductase Core Subunit S1	Protein Coding	P28331	48	GC02M206114	2.56001997	https://www.genecards.org/cgi-bin/carddisp.pl?gene=NDUFS1
ACTG1	Actin Gamma 1	Protein Coding	P63261	51	GC17M081509	2.533974409	https://www.genecards.org/cgi-bin/carddisp.pl?gene=ACTG1
DPYSL2	Dihydropyrimidinase Like 2	Protein Coding	Q16555	50	GC08P026514	2.533974409	https://www.genecards.org/cgi-bin/carddisp.pl?gene=DPYSL2
ATP6V1A	ATPase H+ Transporting V1 Subunit A	Protein Coding	P38606	49	GC03P113757	2.525254011	https://www.genecards.org/cgi-bin/carddisp.pl?gene=ATP6V1A
HSPD1	Heat Shock Protein Family D (Hsp60) Member 1	Protein Coding	P10809	52	GC02M197486	2.524706125	https://www.genecards.org/cgi-bin/carddisp.pl?gene=HSPD1
ABCC5	ATP Binding Cassette Subfamily C Member 5	Protein Coding	O15440	47	GC03M183919	2.519366503	https://www.genecards.org/cgi-bin/carddisp.pl?gene=ABCC5
FNDC5	Fibronectin Type III Domain Containing 5	Protein Coding	Q8NAU1	39	GC01M033779	2.513854504	https://www.genecards.org/cgi-bin/carddisp.pl?gene=FNDC5
ABCD1	ATP Binding Cassette Subfamily D Member 1	Protein Coding	P33897	50	GC0XP153724	2.50557375	https://www.genecards.org/cgi-bin/carddisp.pl?gene=ABCD1
SMAD5	SMAD Family Member 5	Protein Coding	Q99717	46	GC05P136132	2.50557375	https://www.genecards.org/cgi-bin/carddisp.pl?gene=SMAD5
PRKAR1A	Protein Kinase CAMP-Dependent Type I Regulatory Subunit Alpha	Protein Coding	P10644	54	GC17P094323	2.503927946	https://www.genecards.org/cgi-bin/carddisp.pl?gene=PRKAR1A
GYS1	Glycogen Synthase 1	Protein Coding	P13807	53	GC19M085831	2.503927946	https://www.genecards.org/cgi-bin/carddisp.pl?gene=GYS1
CP	Ceruloplasmin	Protein Coding	P00450	52	GC03M149162	2.503927946	https://www.genecards.org/cgi-bin/carddisp.pl?gene=CP
PIK3C3	Phosphatidylinositol 3-Kinase Catalytic Subunit Type 3	Protein Coding	Q8NEB9	52	GC18P041955	2.503927946	https://www.genecards.org/cgi-bin/carddisp.pl?gene=PIK3C3
PPP2R1A	Protein Phosphatase 2 Scaffold Subunit Aalpha	Protein Coding	P30153	52	GC19P096484	2.503927946	https://www.genecards.org/cgi-bin/carddisp.pl?gene=PPP2R1A
TYR	Tyrosinase	Protein Coding	P14679	52	GC11P089177	2.503927946	https://www.genecards.org/cgi-bin/carddisp.pl?gene=TYR
ADCY1	Adenylate Cyclase 1	Protein Coding	Q08828	51	GC07P045580	2.503927946	https://www.genecards.org/cgi-bin/carddisp.pl?gene=ADCY1
CTBP1	C-Terminal Binding Protein 1	Protein Coding	Q13363	51	GC04M001211	2.503927946	https://www.genecards.org/cgi-bin/carddisp.pl?gene=CTBP1
GNAI1	G Protein Subunit Alpha I1	Protein Coding	P63096	51	GC07P082939	2.503927946	https://www.genecards.org/cgi-bin/carddisp.pl?gene=GNAI1
GNA11	G Protein Subunit Alpha 11	Protein Coding	P29992	50	GC19P003094	2.503927946	https://www.genecards.org/cgi-bin/carddisp.pl?gene=GNA11
ABCC4	ATP Binding Cassette Subfamily C Member 4	Protein Coding	O15439	49	GC13M095019	2.503927946	https://www.genecards.org/cgi-bin/carddisp.pl?gene=ABCC4
DYRK1B	Dual Specificity Tyrosine Phosphorylation Regulated Kinase 1B	Protein Coding	Q9Y463	49	GC19M039825	2.503927946	https://www.genecards.org/cgi-bin/carddisp.pl?gene=DYRK1B
SAT1	Spermidine/Spermine N1-Acetyltransferase 1	Protein Coding	P21673	49	GC0XP023784	2.503927946	https://www.genecards.org/cgi-bin/carddisp.pl?gene=SAT1
MTTP	Microsomal Triglyceride Transfer Protein	Protein Coding	P55157	48	GC04P099563	2.503927946	https://www.genecards.org/cgi-bin/carddisp.pl?gene=MTTP
GNB2	G Protein Subunit Beta 2	Protein Coding	P62879	47	GC07P100673	2.503927946	https://www.genecards.org/cgi-bin/carddisp.pl?gene=GNB2
PPP3CC	Protein Phosphatase 3 Catalytic Subunit Gamma	Protein Coding	P48454	47	GC08P022440	2.503927946	https://www.genecards.org/cgi-bin/carddisp.pl?gene=PPP3CC
MTHFD1L	Methylenetetrahydrofolate Dehydrogenase (NADP+ Dependent) 1 Like	Protein Coding	Q6UB35	45	GC06P150865	2.503927946	https://www.genecards.org/cgi-bin/carddisp.pl?gene=MTHFD1L
TOMM20	Translocase Of Outer Mitochondrial Membrane 20	Protein Coding	Q15388	43	GC01M235109	2.503927946	https://www.genecards.org/cgi-bin/carddisp.pl?gene=TOMM20
PANK4	Pantothenate Kinase 4 (Inactive)	Protein Coding	Q9NVE7	41	GC01M002508	2.503927946	https://www.genecards.org/cgi-bin/carddisp.pl?gene=PANK4
APLN	Apelin	Protein Coding	Q9ULZ1	40	GC0XM129645	2.499078751	https://www.genecards.org/cgi-bin/carddisp.pl?gene=APLN
PARP1	Poly(ADP-Ribose) Polymerase 1	Protein Coding	P09874	54	GC01M226360	2.498261452	https://www.genecards.org/cgi-bin/carddisp.pl?gene=PARP1
SLC6A3	Solute Carrier Family 6 Member 3	Protein Coding	Q01959	53	GC05M001392	2.492225885	https://www.genecards.org/cgi-bin/carddisp.pl?gene=SLC6A3
CLOCK	Clock Circadian Regulator	Protein Coding	O15516	47	GC04M055427	2.491714478	https://www.genecards.org/cgi-bin/carddisp.pl?gene=CLOCK
ABCC2	ATP Binding Cassette Subfamily C Member 2	Protein Coding	Q92887	52	GC10P099782	2.490135193	https://www.genecards.org/cgi-bin/carddisp.pl?gene=ABCC2
CYP2D6	Cytochrome P450 Family 2 Subfamily D Member 6	Protein Coding	P10635	50	GC22M042126	2.490135193	https://www.genecards.org/cgi-bin/carddisp.pl?gene=CYP2D6
GNB3	G Protein Subunit Beta 3	Protein Coding	P16520	50	GC12P006839	2.490135193	https://www.genecards.org/cgi-bin/carddisp.pl?gene=GNB3
PKLR	Pyruvate Kinase L/R	Protein Coding	P30613	50	GC01M155289	2.490135193	https://www.genecards.org/cgi-bin/carddisp.pl?gene=PKLR
WFS1	Wolframin ER Transmembrane Glycoprotein	Protein Coding	O76024	49	GC04P006269	2.490135193	https://www.genecards.org/cgi-bin/carddisp.pl?gene=WFS1
ADCY8	Adenylate Cyclase 8	Protein Coding	P40145	47	GC08M130780	2.490135193	https://www.genecards.org/cgi-bin/carddisp.pl?gene=ADCY8
FOXC2	Forkhead Box C2	Protein Coding	Q99958	47	GC16P086642	2.490135193	https://www.genecards.org/cgi-bin/carddisp.pl?gene=FOXC2
MLX	MAX Dimerization Protein MLX	Protein Coding	Q9UH92	47	GC17P042567	2.490135193	https://www.genecards.org/cgi-bin/carddisp.pl?gene=MLX
LDHC	Lactate Dehydrogenase C	Protein Coding	P07864	46	GC11P018969	2.490135193	https://www.genecards.org/cgi-bin/carddisp.pl?gene=LDHC
PASK	PAS Domain Containing Serine/Threonine Kinase	Protein Coding	Q96RG2	46	GC02M241106	2.490135193	https://www.genecards.org/cgi-bin/carddisp.pl?gene=PASK
PFKFB2	6-Phosphofructo-2-Kinase/Fructose-2,6-Biphosphatase 2	Protein Coding	O60825	46	GC01P207034	2.490135193	https://www.genecards.org/cgi-bin/carddisp.pl?gene=PFKFB2
SLC38A1	Solute Carrier Family 38 Member 1	Protein Coding	Q9H2H9	45	GC12M046183	2.490135193	https://www.genecards.org/cgi-bin/carddisp.pl?gene=SLC38A1
FFAR1	Free Fatty Acid Receptor 1	Protein Coding	O14842	44	GC19P096995	2.490135193	https://www.genecards.org/cgi-bin/carddisp.pl?gene=FFAR1
KCNH2	Potassium Voltage-Gated Channel Subfamily H Member 2	Protein Coding	Q12809	53	GC07M150944	2.473893166	https://www.genecards.org/cgi-bin/carddisp.pl?gene=KCNH2
SPP1	Secreted Phosphoprotein 1	Protein Coding	P10451	49	GC04P087975	2.46113205	https://www.genecards.org/cgi-bin/carddisp.pl?gene=SPP1
MDH1	Malate Dehydrogenase 1	Protein Coding	P40925	49	GC02P063557	2.457330227	https://www.genecards.org/cgi-bin/carddisp.pl?gene=MDH1
GPI	Glucose-6-Phosphate Isomerase	Protein Coding	P06744	51	GC19P034359	2.446995735	https://www.genecards.org/cgi-bin/carddisp.pl?gene=GPI
MSTN	Myostatin	Protein Coding	O14793	50	GC02M190055	2.446995735	https://www.genecards.org/cgi-bin/carddisp.pl?gene=MSTN
GLA	Galactosidase Alpha	Protein Coding	P06280	53	GC0XM101393	2.421849966	https://www.genecards.org/cgi-bin/carddisp.pl?gene=GLA
PRDX5	Peroxiredoxin 5	Protein Coding	P30044	47	GC11P081830	2.419383526	https://www.genecards.org/cgi-bin/carddisp.pl?gene=PRDX5
ATP1A1	ATPase Na+/K+ Transporting Subunit Alpha 1	Protein Coding	P05023	53	GC01P116372	2.402099133	https://www.genecards.org/cgi-bin/carddisp.pl?gene=ATP1A1
MAPT	Microtubule Associated Protein Tau	Protein Coding	P10636	53	GC17P045894	2.382042885	https://www.genecards.org/cgi-bin/carddisp.pl?gene=MAPT
GHSR	Growth Hormone Secretagogue Receptor	Protein Coding	Q92847	50	GC03M172443	2.376746893	https://www.genecards.org/cgi-bin/carddisp.pl?gene=GHSR
PDK3	Pyruvate Dehydrogenase Kinase 3	Protein Coding	Q15120	48	GC0XP024465	2.37322998	https://www.genecards.org/cgi-bin/carddisp.pl?gene=PDK3
HNF4A	Hepatocyte Nuclear Factor 4 Alpha	Protein Coding	P41235	53	GC20P044355	2.365696669	https://www.genecards.org/cgi-bin/carddisp.pl?gene=HNF4A
CDH1	Cadherin 1	Protein Coding	P12830	53	GC16P068737	2.347451925	https://www.genecards.org/cgi-bin/carddisp.pl?gene=CDH1
LIPT2	Lipoyl(Octanoyl) Transferase 2	Protein Coding	A6NK58	37	GC11M117213	2.342941284	https://www.genecards.org/cgi-bin/carddisp.pl?gene=LIPT2
FOS	Fos Proto-Oncogene, AP-1 Transcription Factor Subunit	Protein Coding	P01100	54	GC14P075278	2.341672897	https://www.genecards.org/cgi-bin/carddisp.pl?gene=FOS
XDH	Xanthine Dehydrogenase	Protein Coding	P47989	51	GC02M031334	2.341672897	https://www.genecards.org/cgi-bin/carddisp.pl?gene=XDH
CIDEC	Cell Death Inducing DFFA Like Effector C	Protein Coding	Q96AQ7	44	GC03M009866	2.341672897	https://www.genecards.org/cgi-bin/carddisp.pl?gene=CIDEC
PCSK9	Proprotein Convertase Subtilisin/Kexin Type 9	Protein Coding	Q8NBP7	53	GC01P055039	2.32612586	https://www.genecards.org/cgi-bin/carddisp.pl?gene=PCSK9
SNAP25	Synaptosome Associated Protein 25	Protein Coding	P60880	53	GC20P010216	2.32612586	https://www.genecards.org/cgi-bin/carddisp.pl?gene=SNAP25
ABCG2	ATP Binding Cassette Subfamily G Member 2 (Junior Blood Group)	Protein Coding	Q9UNQ0	52	GC04M088090	2.32612586	https://www.genecards.org/cgi-bin/carddisp.pl?gene=ABCG2
ADCY5	Adenylate Cyclase 5	Protein Coding	O95622	51	GC03M123282	2.32612586	https://www.genecards.org/cgi-bin/carddisp.pl?gene=ADCY5
ADCY6	Adenylate Cyclase 6	Protein Coding	O43306	51	GC12M048766	2.32612586	https://www.genecards.org/cgi-bin/carddisp.pl?gene=ADCY6
ATF2	Activating Transcription Factor 2	Protein Coding	P15336	51	GC02M175072	2.32612586	https://www.genecards.org/cgi-bin/carddisp.pl?gene=ATF2
KCNB1	Potassium Voltage-Gated Channel Subfamily B Member 1	Protein Coding	Q14721	51	GC20M049293	2.32612586	https://www.genecards.org/cgi-bin/carddisp.pl?gene=KCNB1
CACNB2	Calcium Voltage-Gated Channel Auxiliary Subunit Beta 2	Protein Coding	Q08289	50	GC10P018165	2.32612586	https://www.genecards.org/cgi-bin/carddisp.pl?gene=CACNB2
IDO1	Indoleamine 2,3-Dioxygenase 1	Protein Coding	P14902	50	GC08P039891	2.32612586	https://www.genecards.org/cgi-bin/carddisp.pl?gene=IDO1
ARG2	Arginase 2	Protein Coding	P78540	49	GC14P067619	2.32612586	https://www.genecards.org/cgi-bin/carddisp.pl?gene=ARG2
ITPR2	Inositol 1,4,5-Trisphosphate Receptor Type 2	Protein Coding	Q14571	49	GC12M027057	2.32612586	https://www.genecards.org/cgi-bin/carddisp.pl?gene=ITPR2
TFAP2B	Transcription Factor AP-2 Beta	Protein Coding	Q92481	49	GC06P119195	2.32612586	https://www.genecards.org/cgi-bin/carddisp.pl?gene=TFAP2B
TXNRD2	Thioredoxin Reductase 2	Protein Coding	Q9NNW7	49	GC22M019863	2.32612586	https://www.genecards.org/cgi-bin/carddisp.pl?gene=TXNRD2
ADCY2	Adenylate Cyclase 2	Protein Coding	Q08462	48	GC05P007396	2.32612586	https://www.genecards.org/cgi-bin/carddisp.pl?gene=ADCY2
AGPAT2	1-Acylglycerol-3-Phosphate O-Acyltransferase 2	Protein Coding	O15120	48	GC09M136673	2.32612586	https://www.genecards.org/cgi-bin/carddisp.pl?gene=AGPAT2
HMOX2	Heme Oxygenase 2	Protein Coding	P30519	48	GC16P004474	2.32612586	https://www.genecards.org/cgi-bin/carddisp.pl?gene=HMOX2
PEX5	Peroxisomal Biogenesis Factor 5	Protein Coding	P50542	48	GC12P033764	2.32612586	https://www.genecards.org/cgi-bin/carddisp.pl?gene=PEX5
RAP1A	RAP1A, Member Of RAS Oncogene Family	Protein Coding	P62834	48	GC01P111542	2.32612586	https://www.genecards.org/cgi-bin/carddisp.pl?gene=RAP1A
ADCY9	Adenylate Cyclase 9	Protein Coding	O60503	47	GC16M003953	2.32612586	https://www.genecards.org/cgi-bin/carddisp.pl?gene=ADCY9
NEUROD1	Neuronal Differentiation 1	Protein Coding	Q13562	47	GC02M181673	2.32612586	https://www.genecards.org/cgi-bin/carddisp.pl?gene=NEUROD1
ADCY4	Adenylate Cyclase 4	Protein Coding	Q8NFM4	46	GC14M024318	2.32612586	https://www.genecards.org/cgi-bin/carddisp.pl?gene=ADCY4
BSCL2	BSCL2 Lipid Droplet Biogenesis Associated, Seipin	Protein Coding	Q96G97	46	GC11M116736	2.32612586	https://www.genecards.org/cgi-bin/carddisp.pl?gene=BSCL2
CISD2	CDGSH Iron Sulfur Domain 2	Protein Coding	Q8N5K1	45	GC04P102868	2.32612586	https://www.genecards.org/cgi-bin/carddisp.pl?gene=CISD2
GPR50	G Protein-Coupled Receptor 50	Protein Coding	Q13585	45	GC0XP151176	2.32612586	https://www.genecards.org/cgi-bin/carddisp.pl?gene=GPR50
NUAK2	NUAK Family Kinase 2	Protein Coding	Q9H093	45	GC01M205302	2.32612586	https://www.genecards.org/cgi-bin/carddisp.pl?gene=NUAK2
SCAP	SREBF Chaperone	Protein Coding	Q12770	45	GC03M047413	2.32612586	https://www.genecards.org/cgi-bin/carddisp.pl?gene=SCAP
TFB1M	Transcription Factor B1, Mitochondrial	Protein Coding	Q8WVM0	45	GC06M155247	2.32612586	https://www.genecards.org/cgi-bin/carddisp.pl?gene=TFB1M
CEBPD	CCAAT Enhancer Binding Protein Delta	Protein Coding	P49716	44	GC08M047759	2.32612586	https://www.genecards.org/cgi-bin/carddisp.pl?gene=CEBPD
LSR	Lipolysis Stimulated Lipoprotein Receptor	Protein Coding	Q86X29	44	GC19P095848	2.32612586	https://www.genecards.org/cgi-bin/carddisp.pl?gene=LSR
MAFA	MAF BZIP Transcription Factor A	Protein Coding	Q8NHW3	44	GC08M143419	2.32612586	https://www.genecards.org/cgi-bin/carddisp.pl?gene=MAFA
PANK1	Pantothenate Kinase 1	Protein Coding	Q8TE04	44	GC10M089579	2.32612586	https://www.genecards.org/cgi-bin/carddisp.pl?gene=PANK1
TFB2M	Transcription Factor B2, Mitochondrial	Protein Coding	Q9H5Q4	42	GC01M246540	2.32612586	https://www.genecards.org/cgi-bin/carddisp.pl?gene=TFB2M
ACOT13	Acyl-CoA Thioesterase 13	Protein Coding	Q9NPJ3	41	GC06P024667	2.32612586	https://www.genecards.org/cgi-bin/carddisp.pl?gene=ACOT13
IP6K3	Inositol Hexakisphosphate Kinase 3	Protein Coding	Q96PC2	41	GC06M033721	2.32612586	https://www.genecards.org/cgi-bin/carddisp.pl?gene=IP6K3
HSF1	Heat Shock Transcription Factor 1	Protein Coding	Q00613	51	GC08P144291	2.295114756	https://www.genecards.org/cgi-bin/carddisp.pl?gene=HSF1
HSD17B10	Hydroxysteroid 17-Beta Dehydrogenase 10	Protein Coding	Q99714	50	GC0XM053431	2.295114756	https://www.genecards.org/cgi-bin/carddisp.pl?gene=HSD17B10
SNCA	Synuclein Alpha	Protein Coding	P37840	54	GC04M089724	2.295022726	https://www.genecards.org/cgi-bin/carddisp.pl?gene=SNCA
COASY	Coenzyme A Synthase	Protein Coding	Q13057	48	GC17P042561	2.293309689	https://www.genecards.org/cgi-bin/carddisp.pl?gene=COASY
ADRA2B	Adrenoceptor Alpha 2B	Protein Coding	P18089	47	GC02M096112	2.293309689	https://www.genecards.org/cgi-bin/carddisp.pl?gene=ADRA2B
ADRA2A	Adrenoceptor Alpha 2A	Protein Coding	P08913	49	GC10P111077	2.285776615	https://www.genecards.org/cgi-bin/carddisp.pl?gene=ADRA2A
SHMT1	Serine Hydroxymethyltransferase 1	Protein Coding	P34896	48	GC17M067171	2.285776615	https://www.genecards.org/cgi-bin/carddisp.pl?gene=SHMT1
GCKR	Glucokinase Regulator	Protein Coding	Q14397	44	GC02P027496	2.285776615	https://www.genecards.org/cgi-bin/carddisp.pl?gene=GCKR
VHL	Von Hippel-Lindau Tumor Suppressor	Protein Coding	P40337	51	GC03P019286	2.275947571	https://www.genecards.org/cgi-bin/carddisp.pl?gene=VHL
MPO	Myeloperoxidase	Protein Coding	P05164	56	GC17M058269	2.273255825	https://www.genecards.org/cgi-bin/carddisp.pl?gene=MPO
NTS	Neurotensin	Protein Coding	P30990	45	GC12P085876	2.273255825	https://www.genecards.org/cgi-bin/carddisp.pl?gene=NTS
SELENOM	Selenoprotein M	Protein Coding	Q8WWX9	36	GC22M072486	2.26472187	https://www.genecards.org/cgi-bin/carddisp.pl?gene=SELENOM
IGFL3	IGF Like Family Member 3	Protein Coding	Q6UXB1	32	GC19M046120	2.26472187	https://www.genecards.org/cgi-bin/carddisp.pl?gene=IGFL3
IGFL2	IGF Like Family Member 2	Protein Coding	Q6UWQ7	30	GC19P046078	2.26472187	https://www.genecards.org/cgi-bin/carddisp.pl?gene=IGFL2
HPRT1	Hypoxanthine Phosphoribosyltransferase 1	Protein Coding	P00492	52	GC0XP134460	2.257167816	https://www.genecards.org/cgi-bin/carddisp.pl?gene=HPRT1
DDIT3	DNA Damage Inducible Transcript 3	Protein Coding	P35638	50	GC12M057516	2.257167816	https://www.genecards.org/cgi-bin/carddisp.pl?gene=DDIT3
NONO	Non-POU Domain Containing Octamer Binding	Protein Coding	Q15233	48	GC0XP071255	2.257167816	https://www.genecards.org/cgi-bin/carddisp.pl?gene=NONO
BMAL1	Basic Helix-Loop-Helix ARNT Like 1	Protein Coding	O00327	45	GC11P013277	2.257167816	https://www.genecards.org/cgi-bin/carddisp.pl?gene=BMAL1
TTR	Transthyretin	Protein Coding	P02766	52	GC18P031557	2.25504446	https://www.genecards.org/cgi-bin/carddisp.pl?gene=TTR
ZNF202	Zinc Finger Protein 202	Protein Coding	O95125	40	GC11M123724	2.253573179	https://www.genecards.org/cgi-bin/carddisp.pl?gene=ZNF202
LUC7L2	LUC7 Like 2, Pre-MRNA Splicing Factor	Protein Coding	Q9Y383	41	GC07P139344	2.245667934	https://www.genecards.org/cgi-bin/carddisp.pl?gene=LUC7L2
TRPV1	Transient Receptor Potential Cation Channel Subfamily V Member 1	Protein Coding	Q8NER1	51	GC17M003565	2.241356373	https://www.genecards.org/cgi-bin/carddisp.pl?gene=TRPV1
ATF3	Activating Transcription Factor 3	Protein Coding	P18847	48	GC01P212565	2.238134623	https://www.genecards.org/cgi-bin/carddisp.pl?gene=ATF3
CRTC1	CREB Regulated Transcription Coactivator 1	Protein Coding	Q6UUV9	47	GC19P095558	2.238134623	https://www.genecards.org/cgi-bin/carddisp.pl?gene=CRTC1
ME2	Malic Enzyme 2	Protein Coding	P23368	47	GC18P050879	2.238134623	https://www.genecards.org/cgi-bin/carddisp.pl?gene=ME2
CSN1S1	Casein Alpha S1	Protein Coding	P47710	40	GC04P069974	2.226326227	https://www.genecards.org/cgi-bin/carddisp.pl?gene=CSN1S1
EEF2	Eukaryotic Translation Elongation Factor 2	Protein Coding	P13639	52	GC19M003976	2.215194464	https://www.genecards.org/cgi-bin/carddisp.pl?gene=EEF2
HSP90AB1	Heat Shock Protein 90 Alpha Family Class B Member 1	Protein Coding	P08238	52	GC06P044246	2.201642752	https://www.genecards.org/cgi-bin/carddisp.pl?gene=HSP90AB1
CPOX	Coproporphyrinogen Oxidase	Protein Coding	P36551	48	GC03M098576	2.201642752	https://www.genecards.org/cgi-bin/carddisp.pl?gene=CPOX
PGP	Phosphoglycolate Phosphatase	Protein Coding	A6NDG6	41	GC16M014092	2.197061062	https://www.genecards.org/cgi-bin/carddisp.pl?gene=PGP
SLC35B1	Solute Carrier Family 35 Member B1	Protein Coding	P78383	39	GC17M049700	2.197061062	https://www.genecards.org/cgi-bin/carddisp.pl?gene=SLC35B1
OTUD3	OTU Deubiquitinase 3	Protein Coding	Q5T2D3	37	GC01P019881	2.197061062	https://www.genecards.org/cgi-bin/carddisp.pl?gene=OTUD3
ATP5MC1	ATP Synthase Membrane Subunit C Locus 1	Protein Coding	P05496	41	GC17P093915	2.195545673	https://www.genecards.org/cgi-bin/carddisp.pl?gene=ATP5MC1
CPT2	Carnitine Palmitoyltransferase 2	Protein Coding	P23786	53	GC01P053196	2.192730904	https://www.genecards.org/cgi-bin/carddisp.pl?gene=CPT2
RIPK3	Receptor Interacting Serine/Threonine Kinase 3	Protein Coding	Q9Y572	47	GC14M024336	2.189155579	https://www.genecards.org/cgi-bin/carddisp.pl?gene=RIPK3
PPP2CA	Protein Phosphatase 2 Catalytic Subunit Alpha	Protein Coding	P67775	53	GC05M134194	2.181622505	https://www.genecards.org/cgi-bin/carddisp.pl?gene=PPP2CA
ATF6	Activating Transcription Factor 6	Protein Coding	P18850	52	GC01P161766	2.181622505	https://www.genecards.org/cgi-bin/carddisp.pl?gene=ATF6
SGK1	Serum/Glucocorticoid Regulated Kinase 1	Protein Coding	O00141	52	GC06M134169	2.181622505	https://www.genecards.org/cgi-bin/carddisp.pl?gene=SGK1
MTHFR	Methylenetetrahydrofolate Reductase	Protein Coding	P42898	51	GC01M011785	2.181622505	https://www.genecards.org/cgi-bin/carddisp.pl?gene=MTHFR
FOXA2	Forkhead Box A2	Protein Coding	Q9Y261	50	GC20M022581	2.181622505	https://www.genecards.org/cgi-bin/carddisp.pl?gene=FOXA2
SLC25A12	Solute Carrier Family 25 Member 12	Protein Coding	O75746	50	GC02M171783	2.181622505	https://www.genecards.org/cgi-bin/carddisp.pl?gene=SLC25A12
ADH1B	Alcohol Dehydrogenase 1B (Class I), Beta Polypeptide	Protein Coding	P00325	48	GC04M099304	2.181622505	https://www.genecards.org/cgi-bin/carddisp.pl?gene=ADH1B
ADRA2C	Adrenoceptor Alpha 2C	Protein Coding	P18825	48	GC04P003766	2.181622505	https://www.genecards.org/cgi-bin/carddisp.pl?gene=ADRA2C
GPX1	Glutathione Peroxidase 1	Protein Coding	P07203	48	GC03M053139	2.181622505	https://www.genecards.org/cgi-bin/carddisp.pl?gene=GPX1
FABP3	Fatty Acid Binding Protein 3	Protein Coding	P05413	47	GC01M031365	2.181622505	https://www.genecards.org/cgi-bin/carddisp.pl?gene=FABP3
PRKAR2B	Protein Kinase CAMP-Dependent Type II Regulatory Subunit Beta	Protein Coding	P31323	47	GC07P107044	2.181622505	https://www.genecards.org/cgi-bin/carddisp.pl?gene=PRKAR2B
MED1	Mediator Complex Subunit 1	Protein Coding	Q15648	46	GC17M039404	2.181622505	https://www.genecards.org/cgi-bin/carddisp.pl?gene=MED1
UGT1A10	UDP Glucuronosyltransferase Family 1 Member A10	Protein Coding	Q9HAW8	45	GC02P233636	2.181622505	https://www.genecards.org/cgi-bin/carddisp.pl?gene=UGT1A10
RHOT2	Ras Homolog Family Member T2	Protein Coding	Q8IXI1	44	GC16P059748	2.181622505	https://www.genecards.org/cgi-bin/carddisp.pl?gene=RHOT2
SYT5	Synaptotagmin 5	Protein Coding	O00445	40	GC19M086134	2.181622505	https://www.genecards.org/cgi-bin/carddisp.pl?gene=SYT5
TNFRSF11B	TNF Receptor Superfamily Member 11b	Protein Coding	O00300	51	GC08M118923	2.167552471	https://www.genecards.org/cgi-bin/carddisp.pl?gene=TNFRSF11B
GCDH	Glutaryl-CoA Dehydrogenase	Protein Coding	Q92947	49	GC19P012891	2.162923336	https://www.genecards.org/cgi-bin/carddisp.pl?gene=GCDH
ST3GAL4	ST3 Beta-Galactoside Alpha-2,3-Sialyltransferase 4	Protein Coding	Q11206	46	GC11P126355	2.162923336	https://www.genecards.org/cgi-bin/carddisp.pl?gene=ST3GAL4
CRAT	Carnitine O-Acetyltransferase	Protein Coding	P43155	48	GC09M129094	2.150098801	https://www.genecards.org/cgi-bin/carddisp.pl?gene=CRAT
PINK1	PTEN Induced Kinase 1	Protein Coding	Q9BXM7	50	GC01P020634	2.135458708	https://www.genecards.org/cgi-bin/carddisp.pl?gene=PINK1
NPPB	Natriuretic Peptide B	Protein Coding	P16860	47	GC01M011866	2.130443096	https://www.genecards.org/cgi-bin/carddisp.pl?gene=NPPB
AMPD2	Adenosine Monophosphate Deaminase 2	Protein Coding	Q01433	49	GC01P109616	2.123413086	https://www.genecards.org/cgi-bin/carddisp.pl?gene=AMPD2
ABCD3	ATP Binding Cassette Subfamily D Member 3	Protein Coding	P28288	47	GC01P094385	2.123413086	https://www.genecards.org/cgi-bin/carddisp.pl?gene=ABCD3
SLC22A1	Solute Carrier Family 22 Member 1	Protein Coding	O15245	47	GC06P160121	2.123413086	https://www.genecards.org/cgi-bin/carddisp.pl?gene=SLC22A1
NELFB	Negative Elongation Factor Complex Member B	Protein Coding	Q8WX92	40	GC09P137255	2.123413086	https://www.genecards.org/cgi-bin/carddisp.pl?gene=NELFB
CNR2	Cannabinoid Receptor 2	Protein Coding	P34972	49	GC01M023870	2.121897459	https://www.genecards.org/cgi-bin/carddisp.pl?gene=CNR2
PIK3CA	Phosphatidylinositol-4,5-Bisphosphate 3-Kinase Catalytic Subunit Alpha	Protein Coding	P42336	55	GC03P179148	2.121722698	https://www.genecards.org/cgi-bin/carddisp.pl?gene=PIK3CA
GALP	Galanin Like Peptide	Protein Coding	Q9UBC7	38	GC19P056176	2.121722698	https://www.genecards.org/cgi-bin/carddisp.pl?gene=GALP
GK	Glycerol Kinase	Protein Coding	P32189	48	GC0XP031296	2.115507603	https://www.genecards.org/cgi-bin/carddisp.pl?gene=GK
AR	Androgen Receptor	Protein Coding	P10275	55	GC0XP067544	2.111040592	https://www.genecards.org/cgi-bin/carddisp.pl?gene=AR
CTH	Cystathionine Gamma-Lyase	Protein Coding	P32929	53	GC01P070411	2.107974291	https://www.genecards.org/cgi-bin/carddisp.pl?gene=CTH
GLB1	Galactosidase Beta 1	Protein Coding	P16278	52	GC03M032963	2.107974291	https://www.genecards.org/cgi-bin/carddisp.pl?gene=GLB1
GSK3A	Glycogen Synthase Kinase 3 Alpha	Protein Coding	P49840	52	GC19M085600	2.107974291	https://www.genecards.org/cgi-bin/carddisp.pl?gene=GSK3A
PRKACB	Protein Kinase CAMP-Activated Catalytic Subunit Beta	Protein Coding	P22694	52	GC01P084078	2.107974291	https://www.genecards.org/cgi-bin/carddisp.pl?gene=PRKACB
ACSL1	Acyl-CoA Synthetase Long Chain Family Member 1	Protein Coding	P33121	50	GC04M184755	2.107974291	https://www.genecards.org/cgi-bin/carddisp.pl?gene=ACSL1
GNAI2	G Protein Subunit Alpha I2	Protein Coding	P04899	50	GC03P050226	2.107974291	https://www.genecards.org/cgi-bin/carddisp.pl?gene=GNAI2
IGFBP7	Insulin Like Growth Factor Binding Protein 7	Protein Coding	Q16270	50	GC04M057030	2.107974291	https://www.genecards.org/cgi-bin/carddisp.pl?gene=IGFBP7
PPP2R5D	Protein Phosphatase 2 Regulatory Subunit B'Delta	Protein Coding	Q14738	50	GC06P119122	2.107974291	https://www.genecards.org/cgi-bin/carddisp.pl?gene=PPP2R5D
SLC34A2	Solute Carrier Family 34 Member 2	Protein Coding	O95436	50	GC04P025648	2.107974291	https://www.genecards.org/cgi-bin/carddisp.pl?gene=SLC34A2
ACSL4	Acyl-CoA Synthetase Long Chain Family Member 4	Protein Coding	O60488	49	GC0XM109624	2.107974291	https://www.genecards.org/cgi-bin/carddisp.pl?gene=ACSL4
KLF5	KLF Transcription Factor 5	Protein Coding	Q13887	49	GC13P073054	2.107974291	https://www.genecards.org/cgi-bin/carddisp.pl?gene=KLF5
MARK2	Microtubule Affinity Regulating Kinase 2	Protein Coding	Q7KZI7	49	GC11P063838	2.107974291	https://www.genecards.org/cgi-bin/carddisp.pl?gene=MARK2
PRKAR2A	Protein Kinase CAMP-Dependent Type II Regulatory Subunit Alpha	Protein Coding	P13861	49	GC03M048744	2.107974291	https://www.genecards.org/cgi-bin/carddisp.pl?gene=PRKAR2A
AHSG	Alpha 2-HS Glycoprotein	Protein Coding	P02765	48	GC03P186658	2.107974291	https://www.genecards.org/cgi-bin/carddisp.pl?gene=AHSG
GMPS	Guanine Monophosphate Synthase	Protein Coding	P49915	48	GC03P155870	2.107974291	https://www.genecards.org/cgi-bin/carddisp.pl?gene=GMPS
PPP2CB	Protein Phosphatase 2 Catalytic Subunit Beta	Protein Coding	P62714	48	GC08M030775	2.107974291	https://www.genecards.org/cgi-bin/carddisp.pl?gene=PPP2CB
SIK2	Salt Inducible Kinase 2	Protein Coding	Q9H0K1	48	GC11P112292	2.107974291	https://www.genecards.org/cgi-bin/carddisp.pl?gene=SIK2
TPP2	Tripeptidyl Peptidase 2	Protein Coding	P29144	47	GC13P102596	2.107974291	https://www.genecards.org/cgi-bin/carddisp.pl?gene=TPP2
SDHAF2	Succinate Dehydrogenase Complex Assembly Factor 2	Protein Coding	Q9NX18	46	GC11P061430	2.107974291	https://www.genecards.org/cgi-bin/carddisp.pl?gene=SDHAF2
TBC1D4	TBC1 Domain Family Member 4	Protein Coding	O60343	46	GC13M075284	2.107974291	https://www.genecards.org/cgi-bin/carddisp.pl?gene=TBC1D4
HMGCS1	3-Hydroxy-3-Methylglutaryl-CoA Synthase 1	Protein Coding	Q01581	45	GC05M044636	2.107974291	https://www.genecards.org/cgi-bin/carddisp.pl?gene=HMGCS1
MPC1	Mitochondrial Pyruvate Carrier 1	Protein Coding	Q9Y5U8	45	GC06M166364	2.107974291	https://www.genecards.org/cgi-bin/carddisp.pl?gene=MPC1
CIAO1	Cytosolic Iron-Sulfur Assembly Component 1	Protein Coding	O76071	44	GC02P096299	2.107974291	https://www.genecards.org/cgi-bin/carddisp.pl?gene=CIAO1
FAF2	Fas Associated Factor Family Member 2	Protein Coding	Q96CS3	42	GC05P176447	2.107974291	https://www.genecards.org/cgi-bin/carddisp.pl?gene=FAF2
F2	Coagulation Factor II, Thrombin	Protein Coding	P00734	53	GC11P047208	2.095547199	https://www.genecards.org/cgi-bin/carddisp.pl?gene=F2
TUBA1A	Tubulin Alpha 1a	Protein Coding	Q71U36	52	GC12M049184	2.095547199	https://www.genecards.org/cgi-bin/carddisp.pl?gene=TUBA1A
OTC	Ornithine Transcarbamylase	Protein Coding	P00480	50	GC0XP038330	2.074080706	https://www.genecards.org/cgi-bin/carddisp.pl?gene=OTC
LBP	Lipopolysaccharide Binding Protein	Protein Coding	P18428	47	GC20P038346	2.074080706	https://www.genecards.org/cgi-bin/carddisp.pl?gene=LBP
ADCYAP1	Adenylate Cyclase Activating Polypeptide 1	Protein Coding	P18509	45	GC18P000895	2.074080706	https://www.genecards.org/cgi-bin/carddisp.pl?gene=ADCYAP1
ATP5PD	ATP Synthase Peripheral Stalk Subunit D	Protein Coding	O75947	41	GC17M075079	2.074080706	https://www.genecards.org/cgi-bin/carddisp.pl?gene=ATP5PD
TNF	Tumor Necrosis Factor	Protein Coding	P01375	55	GC06P118895	2.068705559	https://www.genecards.org/cgi-bin/carddisp.pl?gene=TNF
ODC1	Ornithine Decarboxylase 1	Protein Coding	P11926	52	GC02M010432	2.063554287	https://www.genecards.org/cgi-bin/carddisp.pl?gene=ODC1
ABL1	ABL Proto-Oncogene 1, Non-Receptor Tyrosine Kinase	Protein Coding	P00519	56	GC09P130713	2.057600498	https://www.genecards.org/cgi-bin/carddisp.pl?gene=ABL1
BCR	BCR Activator Of RhoGEF And GTPase	Protein Coding	P11274	55	GC22P023179	2.057600498	https://www.genecards.org/cgi-bin/carddisp.pl?gene=BCR
HGF	Hepatocyte Growth Factor	Protein Coding	P14210	55	GC07M081699	2.057600498	https://www.genecards.org/cgi-bin/carddisp.pl?gene=HGF
MBP	Myelin Basic Protein	Protein Coding	P02686	48	GC18M076978	2.057600498	https://www.genecards.org/cgi-bin/carddisp.pl?gene=MBP
ATP5PO	ATP Synthase Peripheral Stalk Subunit OSCP	Protein Coding	P48047	47	GC21M033904	2.057600498	https://www.genecards.org/cgi-bin/carddisp.pl?gene=ATP5PO
ATP5MF	ATP Synthase Membrane Subunit F	Protein Coding	P56134	39	GC07M099843	2.017568588	https://www.genecards.org/cgi-bin/carddisp.pl?gene=ATP5MF
FXN	Frataxin	Protein Coding	Q16595	50	GC09P069035	2.01650548	https://www.genecards.org/cgi-bin/carddisp.pl?gene=FXN
NPC1	NPC Intracellular Cholesterol Transporter 1	Protein Coding	O15118	53	GC18M023506	2.015627146	https://www.genecards.org/cgi-bin/carddisp.pl?gene=NPC1
SLC25A20	Solute Carrier Family 25 Member 20	Protein Coding	O43772	48	GC03M048920	2.015627146	https://www.genecards.org/cgi-bin/carddisp.pl?gene=SLC25A20
TUBA1B	Tubulin Alpha 1b	Protein Coding	P68363	47	GC12M049127	2.015627146	https://www.genecards.org/cgi-bin/carddisp.pl?gene=TUBA1B
UCHL1	Ubiquitin C-Terminal Hydrolase L1	Protein Coding	P09936	56	GC04P041256	2.004594326	https://www.genecards.org/cgi-bin/carddisp.pl?gene=UCHL1
CFL1	Cofilin 1	Protein Coding	P23528	50	GC11M065823	2.004594326	https://www.genecards.org/cgi-bin/carddisp.pl?gene=CFL1
COX4I2	Cytochrome C Oxidase Subunit 4I2	Protein Coding	Q96KJ9	45	GC20P031637	1.992881417	https://www.genecards.org/cgi-bin/carddisp.pl?gene=COX4I2
TLR2	Toll Like Receptor 2	Protein Coding	O60603	55	GC04P153684	1.969698548	https://www.genecards.org/cgi-bin/carddisp.pl?gene=TLR2
TFE3	Transcription Factor Binding To IGHM Enhancer 3	Protein Coding	P19532	48	GC0XM049028	1.969698548	https://www.genecards.org/cgi-bin/carddisp.pl?gene=TFE3
UQCRC1	Ubiquinol-Cytochrome C Reductase Core Protein 1	Protein Coding	P31930	47	GC03M048598	1.969698548	https://www.genecards.org/cgi-bin/carddisp.pl?gene=UQCRC1
HCAR1	Hydroxycarboxylic Acid Receptor 1	Protein Coding	Q9BXC0	41	GC12M122726	1.969698548	https://www.genecards.org/cgi-bin/carddisp.pl?gene=HCAR1
MT-ND4	Mitochondrially Encoded NADH:Ubiquinone Oxidoreductase Core Subunit 4	Protein Coding	P03905	35	GCMTP010762	1.969698548	https://www.genecards.org/cgi-bin/carddisp.pl?gene=MT-ND4
CTSB	Cathepsin B	Protein Coding	P07858	54	GC08M011842	1.967985153	https://www.genecards.org/cgi-bin/carddisp.pl?gene=CTSB
MMP14	Matrix Metallopeptidase 14	Protein Coding	P50281	54	GC14P041738	1.967985153	https://www.genecards.org/cgi-bin/carddisp.pl?gene=MMP14
LIF	LIF Interleukin 6 Family Cytokine	Protein Coding	P15018	47	GC22M030240	1.967985153	https://www.genecards.org/cgi-bin/carddisp.pl?gene=LIF
NMRK2	Nicotinamide Riboside Kinase 2	Protein Coding	Q9NPI5	40	GC19P003933	1.967985153	https://www.genecards.org/cgi-bin/carddisp.pl?gene=NMRK2
COQ9	Coenzyme Q9	Protein Coding	O75208	46	GC16P057447	1.962278843	https://www.genecards.org/cgi-bin/carddisp.pl?gene=COQ9
CFH	Complement Factor H	Protein Coding	P08603	51	GC01P196621	1.95149827	https://www.genecards.org/cgi-bin/carddisp.pl?gene=CFH
NFATC4	Nuclear Factor Of Activated T Cells 4	Protein Coding	Q14934	47	GC14P024365	1.945610881	https://www.genecards.org/cgi-bin/carddisp.pl?gene=NFATC4
TWIST2	Twist Family BHLH Transcription Factor 2	Protein Coding	Q8WVJ9	47	GC02P238848	1.945610881	https://www.genecards.org/cgi-bin/carddisp.pl?gene=TWIST2
CNOT3	CCR4-NOT Transcription Complex Subunit 3	Protein Coding	O75175	46	GC19P096588	1.945610881	https://www.genecards.org/cgi-bin/carddisp.pl?gene=CNOT3
ABCD2	ATP Binding Cassette Subfamily D Member 2	Protein Coding	Q9UBJ2	45	GC12M039530	1.945610881	https://www.genecards.org/cgi-bin/carddisp.pl?gene=ABCD2
PLA2G5	Phospholipase A2 Group V	Protein Coding	P39877	44	GC01P020028	1.945610881	https://www.genecards.org/cgi-bin/carddisp.pl?gene=PLA2G5
OTOP1	Otopetrin 1	Protein Coding	Q7RTM1	36	GC04M004457	1.945610881	https://www.genecards.org/cgi-bin/carddisp.pl?gene=OTOP1
CPEB1	Cytoplasmic Polyadenylation Element Binding Protein 1	Protein Coding	Q9BZB8	43	GC15M082543	1.937705517	https://www.genecards.org/cgi-bin/carddisp.pl?gene=CPEB1
TMEM86A	Transmembrane Protein 86A	Protein Coding	Q8N2M4	31	GC11P018693	1.937705517	https://www.genecards.org/cgi-bin/carddisp.pl?gene=TMEM86A
EEF1G	Eukaryotic Translation Elongation Factor 1 Gamma	Protein Coding	P26641	44	GC11M116720	1.931751728	https://www.genecards.org/cgi-bin/carddisp.pl?gene=EEF1G
ARG1	Arginase 1	Protein Coding	P05089	53	GC06P131473	1.930172205	https://www.genecards.org/cgi-bin/carddisp.pl?gene=ARG1
FTH1	Ferritin Heavy Chain 1	Protein Coding	P02794	53	GC11M061959	1.930172205	https://www.genecards.org/cgi-bin/carddisp.pl?gene=FTH1
CACNA1A	Calcium Voltage-Gated Channel Subunit Alpha1 A	Protein Coding	O00555	52	GC19M013206	1.930172205	https://www.genecards.org/cgi-bin/carddisp.pl?gene=CACNA1A
CACNA1C	Calcium Voltage-Gated Channel Subunit Alpha1 C	Protein Coding	Q13936	52	GC12P001970	1.930172205	https://www.genecards.org/cgi-bin/carddisp.pl?gene=CACNA1C
CYP3A4	Cytochrome P450 Family 3 Subfamily A Member 4	Protein Coding	P08684	52	GC07M099871	1.930172205	https://www.genecards.org/cgi-bin/carddisp.pl?gene=CYP3A4
GATA2	GATA Binding Protein 2	Protein Coding	P23769	52	GC03M128479	1.930172205	https://www.genecards.org/cgi-bin/carddisp.pl?gene=GATA2
GNAQ	G Protein Subunit Alpha Q	Protein Coding	P50148	52	GC09M077716	1.930172205	https://www.genecards.org/cgi-bin/carddisp.pl?gene=GNAQ
PLCB3	Phospholipase C Beta 3	Protein Coding	Q01970	52	GC11P064251	1.930172205	https://www.genecards.org/cgi-bin/carddisp.pl?gene=PLCB3
ABCC6	ATP Binding Cassette Subfamily C Member 6	Protein Coding	O95255	51	GC16M017062	1.930172205	https://www.genecards.org/cgi-bin/carddisp.pl?gene=ABCC6
CA12	Carbonic Anhydrase 12	Protein Coding	O43570	51	GC15M063321	1.930172205	https://www.genecards.org/cgi-bin/carddisp.pl?gene=CA12
CAMK2G	Calcium/Calmodulin Dependent Protein Kinase II Gamma	Protein Coding	Q13555	51	GC10M073812	1.930172205	https://www.genecards.org/cgi-bin/carddisp.pl?gene=CAMK2G
MEF2C	Myocyte Enhancer Factor 2C	Protein Coding	Q06413	51	GC05M088718	1.930172205	https://www.genecards.org/cgi-bin/carddisp.pl?gene=MEF2C
PCYT1A	Phosphate Cytidylyltransferase 1A, Choline	Protein Coding	P49585	51	GC03M196214	1.930172205	https://www.genecards.org/cgi-bin/carddisp.pl?gene=PCYT1A
PLCB1	Phospholipase C Beta 1	Protein Coding	Q9NQ66	51	GC20P008061	1.930172205	https://www.genecards.org/cgi-bin/carddisp.pl?gene=PLCB1
SLC11A2	Solute Carrier Family 11 Member 2	Protein Coding	P49281	51	GC12M050952	1.930172205	https://www.genecards.org/cgi-bin/carddisp.pl?gene=SLC11A2
SLC4A4	Solute Carrier Family 4 Member 4	Protein Coding	Q9Y6R1	51	GC04P071063	1.930172205	https://www.genecards.org/cgi-bin/carddisp.pl?gene=SLC4A4
AQP2	Aquaporin 2	Protein Coding	P41181	50	GC12P049950	1.930172205	https://www.genecards.org/cgi-bin/carddisp.pl?gene=AQP2
CACNA1E	Calcium Voltage-Gated Channel Subunit Alpha1 E	Protein Coding	Q15878	50	GC01P181317	1.930172205	https://www.genecards.org/cgi-bin/carddisp.pl?gene=CACNA1E
GLDC	Glycine Decarboxylase	Protein Coding	P23378	50	GC09M006522	1.930172205	https://www.genecards.org/cgi-bin/carddisp.pl?gene=GLDC
HNF1A	HNF1 Homeobox A	Protein Coding	P20823	50	GC12P120978	1.930172205	https://www.genecards.org/cgi-bin/carddisp.pl?gene=HNF1A
HSD17B3	Hydroxysteroid 17-Beta Dehydrogenase 3	Protein Coding	P37058	50	GC09M105927	1.930172205	https://www.genecards.org/cgi-bin/carddisp.pl?gene=HSD17B3
PPP2R1B	Protein Phosphatase 2 Scaffold Subunit Abeta	Protein Coding	P30154	50	GC11M117782	1.930172205	https://www.genecards.org/cgi-bin/carddisp.pl?gene=PPP2R1B
PRKAR1B	Protein Kinase CAMP-Dependent Type I Regulatory Subunit Beta	Protein Coding	P31321	50	GC07M000549	1.930172205	https://www.genecards.org/cgi-bin/carddisp.pl?gene=PRKAR1B
AKR1C2	Aldo-Keto Reductase Family 1 Member C2	Protein Coding	P52895	49	GC10M004987	1.930172205	https://www.genecards.org/cgi-bin/carddisp.pl?gene=AKR1C2
HBB	Hemoglobin Subunit Beta	Protein Coding	P68871	49	GC11M009824	1.930172205	https://www.genecards.org/cgi-bin/carddisp.pl?gene=HBB
MEF2A	Myocyte Enhancer Factor 2A	Protein Coding	Q02078	49	GC15P099565	1.930172205	https://www.genecards.org/cgi-bin/carddisp.pl?gene=MEF2A
MEF2D	Myocyte Enhancer Factor 2D	Protein Coding	Q14814	49	GC01M156463	1.930172205	https://www.genecards.org/cgi-bin/carddisp.pl?gene=MEF2D
PLCB2	Phospholipase C Beta 2	Protein Coding	Q00722	49	GC15M040278	1.930172205	https://www.genecards.org/cgi-bin/carddisp.pl?gene=PLCB2
PRKACG	Protein Kinase CAMP-Activated Catalytic Subunit Gamma	Protein Coding	P22612	49	GC09M070322	1.930172205	https://www.genecards.org/cgi-bin/carddisp.pl?gene=PRKACG
SUCLG1	Succinate-CoA Ligase GDP/ADP-Forming Subunit Alpha	Protein Coding	P53597	49	GC02M084423	1.930172205	https://www.genecards.org/cgi-bin/carddisp.pl?gene=SUCLG1
TK1	Thymidine Kinase 1	Protein Coding	P04183	49	GC17M078175	1.930172205	https://www.genecards.org/cgi-bin/carddisp.pl?gene=TK1
ABCC3	ATP Binding Cassette Subfamily C Member 3	Protein Coding	O15438	48	GC17P050634	1.930172205	https://www.genecards.org/cgi-bin/carddisp.pl?gene=ABCC3
ACAT2	Acetyl-CoA Acetyltransferase 2	Protein Coding	Q9BWD1	48	GC06P161846	1.930172205	https://www.genecards.org/cgi-bin/carddisp.pl?gene=ACAT2
CYP1A2	Cytochrome P450 Family 1 Subfamily A Member 2	Protein Coding	P05177	48	GC15P074748	1.930172205	https://www.genecards.org/cgi-bin/carddisp.pl?gene=CYP1A2
DHCR24	24-Dehydrocholesterol Reductase	Protein Coding	Q15392	48	GC01M054849	1.930172205	https://www.genecards.org/cgi-bin/carddisp.pl?gene=DHCR24
GNB5	G Protein Subunit Beta 5	Protein Coding	O14775	48	GC15M141578	1.930172205	https://www.genecards.org/cgi-bin/carddisp.pl?gene=GNB5
PPP3R1	Protein Phosphatase 3 Regulatory Subunit B, Alpha	Protein Coding	P63098	48	GC02M068143	1.930172205	https://www.genecards.org/cgi-bin/carddisp.pl?gene=PPP3R1
RAPGEF3	Rap Guanine Nucleotide Exchange Factor 3	Protein Coding	O95398	48	GC12M047736	1.930172205	https://www.genecards.org/cgi-bin/carddisp.pl?gene=RAPGEF3
SLC20A1	Solute Carrier Family 20 Member 1	Protein Coding	Q8WUM9	48	GC02P128873	1.930172205	https://www.genecards.org/cgi-bin/carddisp.pl?gene=SLC20A1
SLC31A1	Solute Carrier Family 31 Member 1	Protein Coding	O15431	48	GC09P113221	1.930172205	https://www.genecards.org/cgi-bin/carddisp.pl?gene=SLC31A1
STAR	Steroidogenic Acute Regulatory Protein	Protein Coding	P49675	48	GC08M038200	1.930172205	https://www.genecards.org/cgi-bin/carddisp.pl?gene=STAR
TXNRD1	Thioredoxin Reductase 1	Protein Coding	Q16881	48	GC12P104215	1.930172205	https://www.genecards.org/cgi-bin/carddisp.pl?gene=TXNRD1
UGT1A9	UDP Glucuronosyltransferase Family 1 Member A9	Protein Coding	O60656	48	GC02P233671	1.930172205	https://www.genecards.org/cgi-bin/carddisp.pl?gene=UGT1A9
ENPP3	Ectonucleotide Pyrophosphatase/Phosphodiesterase 3	Protein Coding	O14638	47	GC06P131617	1.930172205	https://www.genecards.org/cgi-bin/carddisp.pl?gene=ENPP3
FOXA1	Forkhead Box A1	Protein Coding	P55317	47	GC14M037589	1.930172205	https://www.genecards.org/cgi-bin/carddisp.pl?gene=FOXA1
NPC1L1	NPC1 Like Intracellular Cholesterol Transporter 1	Protein Coding	Q9UHC9	47	GC07M044512	1.930172205	https://www.genecards.org/cgi-bin/carddisp.pl?gene=NPC1L1
NUAK1	NUAK Family Kinase 1	Protein Coding	O60285	47	GC12M106063	1.930172205	https://www.genecards.org/cgi-bin/carddisp.pl?gene=NUAK1
PPP3CB	Protein Phosphatase 3 Catalytic Subunit Beta	Protein Coding	P16298	47	GC10M073436	1.930172205	https://www.genecards.org/cgi-bin/carddisp.pl?gene=PPP3CB
BRSK1	BR Serine/Threonine Kinase 1	Protein Coding	Q8TDC3	46	GC19P096631	1.930172205	https://www.genecards.org/cgi-bin/carddisp.pl?gene=BRSK1
BRSK2	BR Serine/Threonine Kinase 2	Protein Coding	Q8IWQ3	46	GC11P001389	1.930172205	https://www.genecards.org/cgi-bin/carddisp.pl?gene=BRSK2
CACNA2D2	Calcium Voltage-Gated Channel Auxiliary Subunit Alpha2delta 2	Protein Coding	Q9NY47	46	GC03M053213	1.930172205	https://www.genecards.org/cgi-bin/carddisp.pl?gene=CACNA2D2
GNA14	G Protein Subunit Alpha 14	Protein Coding	O95837	46	GC09M077423	1.930172205	https://www.genecards.org/cgi-bin/carddisp.pl?gene=GNA14
HSD17B2	Hydroxysteroid 17-Beta Dehydrogenase 2	Protein Coding	P37059	46	GC16P082068	1.930172205	https://www.genecards.org/cgi-bin/carddisp.pl?gene=HSD17B2
HSD17B6	Hydroxysteroid 17-Beta Dehydrogenase 6	Protein Coding	O14756	46	GC12P056752	1.930172205	https://www.genecards.org/cgi-bin/carddisp.pl?gene=HSD17B6
LGMN	Legumain	Protein Coding	Q99538	46	GC14M092703	1.930172205	https://www.genecards.org/cgi-bin/carddisp.pl?gene=LGMN
MICAL1	Microtubule Associated Monooxygenase, Calponin And LIM Domain Containing 1	Protein Coding	Q8TDZ2	46	GC06M109444	1.930172205	https://www.genecards.org/cgi-bin/carddisp.pl?gene=MICAL1
PPFIBP1	PPFIA Binding Protein 1	Protein Coding	Q86W92	46	GC12P027523	1.930172205	https://www.genecards.org/cgi-bin/carddisp.pl?gene=PPFIBP1
RAPGEF4	Rap Guanine Nucleotide Exchange Factor 4	Protein Coding	Q8WZA2	46	GC02P172735	1.930172205	https://www.genecards.org/cgi-bin/carddisp.pl?gene=RAPGEF4
SULT1A1	Sulfotransferase Family 1A Member 1	Protein Coding	P50225	46	GC16M042237	1.930172205	https://www.genecards.org/cgi-bin/carddisp.pl?gene=SULT1A1
UGT1A4	UDP Glucuronosyltransferase Family 1 Member A4	Protein Coding	P22310	46	GC02P233718	1.930172205	https://www.genecards.org/cgi-bin/carddisp.pl?gene=UGT1A4
UGT1A6	UDP Glucuronosyltransferase Family 1 Member A6	Protein Coding	P19224	46	GC02P233691	1.930172205	https://www.genecards.org/cgi-bin/carddisp.pl?gene=UGT1A6
CACNB3	Calcium Voltage-Gated Channel Auxiliary Subunit Beta 3	Protein Coding	P54284	45	GC12P048813	1.930172205	https://www.genecards.org/cgi-bin/carddisp.pl?gene=CACNB3
GNG2	G Protein Subunit Gamma 2	Protein Coding	P59768	45	GC14P051826	1.930172205	https://www.genecards.org/cgi-bin/carddisp.pl?gene=GNG2
GNGT1	G Protein Subunit Gamma Transducin 1	Protein Coding	P63211	45	GC07P093591	1.930172205	https://www.genecards.org/cgi-bin/carddisp.pl?gene=GNGT1
KCNC2	Potassium Voltage-Gated Channel Subfamily C Member 2	Protein Coding	Q96PR1	45	GC12M075040	1.930172205	https://www.genecards.org/cgi-bin/carddisp.pl?gene=KCNC2
MTHFD2	Methylenetetrahydrofolate Dehydrogenase (NADP+ Dependent) 2, Methenyltetrahydrofolate Cyclohydrolase	Protein Coding	P13995	45	GC02P074186	1.930172205	https://www.genecards.org/cgi-bin/carddisp.pl?gene=MTHFD2
PEA15	Proliferation And Apoptosis Adaptor Protein 15	Protein Coding	Q15121	45	GC01P160205	1.930172205	https://www.genecards.org/cgi-bin/carddisp.pl?gene=PEA15
PFKFB1	6-Phosphofructo-2-Kinase/Fructose-2,6-Biphosphatase 1	Protein Coding	P16118	45	GC0XM054932	1.930172205	https://www.genecards.org/cgi-bin/carddisp.pl?gene=PFKFB1
TBC1D1	TBC1 Domain Family Member 1	Protein Coding	Q86TI0	45	GC04P038359	1.930172205	https://www.genecards.org/cgi-bin/carddisp.pl?gene=TBC1D1
AGPAT1	1-Acylglycerol-3-Phosphate O-Acyltransferase 1	Protein Coding	Q99943	44	GC06M032168	1.930172205	https://www.genecards.org/cgi-bin/carddisp.pl?gene=AGPAT1
GNA15	G Protein Subunit Alpha 15	Protein Coding	P30679	44	GC19P094869	1.930172205	https://www.genecards.org/cgi-bin/carddisp.pl?gene=GNA15
HBG1	Hemoglobin Subunit Gamma 1	Protein Coding	P69891	44	GC11M009829	1.930172205	https://www.genecards.org/cgi-bin/carddisp.pl?gene=HBG1
KCNS3	Potassium Voltage-Gated Channel Modifier Subfamily S Member 3	Protein Coding	Q9BQ31	44	GC02P017877	1.930172205	https://www.genecards.org/cgi-bin/carddisp.pl?gene=KCNS3
MARCKS	Myristoylated Alanine Rich Protein Kinase C Substrate	Protein Coding	P29966	44	GC06P113857	1.930172205	https://www.genecards.org/cgi-bin/carddisp.pl?gene=MARCKS
NKX6-1	NK6 Homeobox 1	Protein Coding	P78426	44	GC04M084491	1.930172205	https://www.genecards.org/cgi-bin/carddisp.pl?gene=NKX6-1
AKAP5	A-Kinase Anchoring Protein 5	Protein Coding	P24588	43	GC14P064465	1.930172205	https://www.genecards.org/cgi-bin/carddisp.pl?gene=AKAP5
SLC47A1	Solute Carrier Family 47 Member 1	Protein Coding	Q96FL8	43	GC17P019495	1.930172205	https://www.genecards.org/cgi-bin/carddisp.pl?gene=SLC47A1
UGT1A7	UDP Glucuronosyltransferase Family 1 Member A7	Protein Coding	Q9HAW7	43	GC02P233681	1.930172205	https://www.genecards.org/cgi-bin/carddisp.pl?gene=UGT1A7
AMY2B	Amylase Alpha 2B	Protein Coding	P19961	42	GC01P103554	1.930172205	https://www.genecards.org/cgi-bin/carddisp.pl?gene=AMY2B
CLIC4	Chloride Intracellular Channel 4	Protein Coding	Q9Y696	42	GC01P024745	1.930172205	https://www.genecards.org/cgi-bin/carddisp.pl?gene=CLIC4
GNGT2	G Protein Subunit Gamma Transducin 2	Protein Coding	O14610	42	GC17M049202	1.930172205	https://www.genecards.org/cgi-bin/carddisp.pl?gene=GNGT2
MPC2	Mitochondrial Pyruvate Carrier 2	Protein Coding	O95563	42	GC01M167916	1.930172205	https://www.genecards.org/cgi-bin/carddisp.pl?gene=MPC2
PPP3R2	Protein Phosphatase 3 Regulatory Subunit B, Beta	Protein Coding	Q96LZ3	42	GC09M101591	1.930172205	https://www.genecards.org/cgi-bin/carddisp.pl?gene=PPP3R2
STEAP1	STEAP Family Member 1	Protein Coding	Q9UHE8	42	GC07P090154	1.930172205	https://www.genecards.org/cgi-bin/carddisp.pl?gene=STEAP1
STXBP4	Syntaxin Binding Protein 4	Protein Coding	Q6ZWJ1	42	GC17P054968	1.930172205	https://www.genecards.org/cgi-bin/carddisp.pl?gene=STXBP4
GNG3	G Protein Subunit Gamma 3	Protein Coding	P63215	41	GC11P063157	1.930172205	https://www.genecards.org/cgi-bin/carddisp.pl?gene=GNG3
GNG4	G Protein Subunit Gamma 4	Protein Coding	P50150	41	GC01M235547	1.930172205	https://www.genecards.org/cgi-bin/carddisp.pl?gene=GNG4
GNG5	G Protein Subunit Gamma 5	Protein Coding	P63218	41	GC01M084498	1.930172205	https://www.genecards.org/cgi-bin/carddisp.pl?gene=GNG5
GNG7	G Protein Subunit Gamma 7	Protein Coding	O60262	41	GC19M002511	1.930172205	https://www.genecards.org/cgi-bin/carddisp.pl?gene=GNG7
UGT1A8	UDP Glucuronosyltransferase Family 1 Member A8	Protein Coding	Q9HAW9	41	GC02P233618	1.930172205	https://www.genecards.org/cgi-bin/carddisp.pl?gene=UGT1A8
CIAO2B	Cytosolic Iron-Sulfur Assembly Component 2B	Protein Coding	Q9Y3D0	40	GC16M067152	1.930172205	https://www.genecards.org/cgi-bin/carddisp.pl?gene=CIAO2B
GNG12	G Protein Subunit Gamma 12	Protein Coding	Q9UBI6	40	GC01M067701	1.930172205	https://www.genecards.org/cgi-bin/carddisp.pl?gene=GNG12
GNG13	G Protein Subunit Gamma 13	Protein Coding	Q9P2W3	40	GC16M014000	1.930172205	https://www.genecards.org/cgi-bin/carddisp.pl?gene=GNG13
HSD17B14	Hydroxysteroid 17-Beta Dehydrogenase 14	Protein Coding	Q9BPX1	40	GC19M048813	1.930172205	https://www.genecards.org/cgi-bin/carddisp.pl?gene=HSD17B14
KCNG2	Potassium Voltage-Gated Channel Modifier Subfamily G Member 2	Protein Coding	Q9UJ96	40	GC18P079797	1.930172205	https://www.genecards.org/cgi-bin/carddisp.pl?gene=KCNG2
MEX3C	Mex-3 RNA Binding Family Member C	Protein Coding	Q5U5Q3	40	GC18M051174	1.930172205	https://www.genecards.org/cgi-bin/carddisp.pl?gene=MEX3C
NHERF2	NHERF Family PDZ Scaffold Protein 2	Protein Coding	Q15599	40	GC16P064300	1.930172205	https://www.genecards.org/cgi-bin/carddisp.pl?gene=NHERF2
UGT1A3	UDP Glucuronosyltransferase Family 1 Member A3	Protein Coding	P35503	40	GC02P233729	1.930172205	https://www.genecards.org/cgi-bin/carddisp.pl?gene=UGT1A3
GNG10	G Protein Subunit Gamma 10	Protein Coding	P50151	39	GC09P111661	1.930172205	https://www.genecards.org/cgi-bin/carddisp.pl?gene=GNG10
GNG11	G Protein Subunit Gamma 11	Protein Coding	P61952	39	GC07P093921	1.930172205	https://www.genecards.org/cgi-bin/carddisp.pl?gene=GNG11
MEF2B	Myocyte Enhancer Factor 2B	Protein Coding	Q02080	39	GC19M019150	1.930172205	https://www.genecards.org/cgi-bin/carddisp.pl?gene=MEF2B
GNG8	G Protein Subunit Gamma 8	Protein Coding	Q9UK08	38	GC19M085747	1.930172205	https://www.genecards.org/cgi-bin/carddisp.pl?gene=GNG8
PLAC8	Placenta Associated 8	Protein Coding	Q9NZF1	38	GC04M083090	1.930172205	https://www.genecards.org/cgi-bin/carddisp.pl?gene=PLAC8
UGT1A5	UDP Glucuronosyltransferase Family 1 Member A5	Protein Coding	P35504	36	GC02P233712	1.930172205	https://www.genecards.org/cgi-bin/carddisp.pl?gene=UGT1A5
ACOD1	Aconitate Decarboxylase 1	Protein Coding	A6NK06	32	GC13P076949	1.930172205	https://www.genecards.org/cgi-bin/carddisp.pl?gene=ACOD1
EIF4EBP1	Eukaryotic Translation Initiation Factor 4E Binding Protein 1	Protein Coding	Q13541	50	GC08P039269	1.916448832	https://www.genecards.org/cgi-bin/carddisp.pl?gene=EIF4EBP1
HIBCH	3-Hydroxyisobutyryl-CoA Hydrolase	Protein Coding	Q6NVY1	46	GC02M190189	1.913885713	https://www.genecards.org/cgi-bin/carddisp.pl?gene=HIBCH
TREH	Trehalase	Protein Coding	O43280	47	GC11M118657	1.911473036	https://www.genecards.org/cgi-bin/carddisp.pl?gene=TREH
CLK1	CDC Like Kinase 1	Protein Coding	P49759	45	GC02M200853	1.911473036	https://www.genecards.org/cgi-bin/carddisp.pl?gene=CLK1
HSD17B12	Hydroxysteroid 17-Beta Dehydrogenase 12	Protein Coding	Q53GQ0	43	GC11P043556	1.911473036	https://www.genecards.org/cgi-bin/carddisp.pl?gene=HSD17B12
MT-ND2	Mitochondrially Encoded NADH:Ubiquinone Oxidoreductase Core Subunit 2	Protein Coding	P03891	37	GCMTP004472	1.911473036	https://www.genecards.org/cgi-bin/carddisp.pl?gene=MT-ND2
TUBA4A	Tubulin Alpha 4a	Protein Coding	P68366	51	GC02M219249	1.889778376	https://www.genecards.org/cgi-bin/carddisp.pl?gene=TUBA4A
ACOX1	Acyl-CoA Oxidase 1	Protein Coding	Q15067	50	GC17M075941	1.889778376	https://www.genecards.org/cgi-bin/carddisp.pl?gene=ACOX1
ACTN4	Actinin Alpha 4	Protein Coding	O43707	50	GC19P038647	1.889778376	https://www.genecards.org/cgi-bin/carddisp.pl?gene=ACTN4
EIF4A1	Eukaryotic Translation Initiation Factor 4A1	Protein Coding	P60842	50	GC17P007572	1.889778376	https://www.genecards.org/cgi-bin/carddisp.pl?gene=EIF4A1
MTERF1	Mitochondrial Transcription Termination Factor 1	Protein Coding	Q99551	39	GC07M091692	1.889778376	https://www.genecards.org/cgi-bin/carddisp.pl?gene=MTERF1
GLRX5	Glutaredoxin 5	Protein Coding	Q86SX6	44	GC14P095533	1.863200545	https://www.genecards.org/cgi-bin/carddisp.pl?gene=GLRX5
TUG1	Taurine Up-Regulated 1	Protein Coding	A0A6I8PU40	26	GC22P030969	1.846635818	https://www.genecards.org/cgi-bin/carddisp.pl?gene=TUG1
DKC1	Dyskerin Pseudouridine Synthase 1	Protein Coding	O60832	50	GC0XP154762	1.842136383	https://www.genecards.org/cgi-bin/carddisp.pl?gene=DKC1
PEBP1	Phosphatidylethanolamine Binding Protein 1	Protein Coding	P30086	50	GC12P118143	1.842136383	https://www.genecards.org/cgi-bin/carddisp.pl?gene=PEBP1
UQCRC2	Ubiquinol-Cytochrome C Reductase Core Protein 2	Protein Coding	P22695	49	GC16P060413	1.842136383	https://www.genecards.org/cgi-bin/carddisp.pl?gene=UQCRC2
RPS6KB2	Ribosomal Protein S6 Kinase B2	Protein Coding	Q9UBS0	48	GC11P067428	1.842136383	https://www.genecards.org/cgi-bin/carddisp.pl?gene=RPS6KB2
EIF3E	Eukaryotic Translation Initiation Factor 3 Subunit E	Protein Coding	P60228	44	GC08M108163	1.842136383	https://www.genecards.org/cgi-bin/carddisp.pl?gene=EIF3E
KYAT1	Kynurenine Aminotransferase 1	Protein Coding	Q16773	44	GC09M129185	1.842136383	https://www.genecards.org/cgi-bin/carddisp.pl?gene=KYAT1
NGB	Neuroglobin	Protein Coding	Q9NPG2	41	GC14M077265	1.842136383	https://www.genecards.org/cgi-bin/carddisp.pl?gene=NGB
HRAS	HRas Proto-Oncogene, GTPase	Protein Coding	P01112	55	GC11M009562	1.837824941	https://www.genecards.org/cgi-bin/carddisp.pl?gene=HRAS
KDM1A	Lysine Demethylase 1A	Protein Coding	O60341	53	GC01P023019	1.837824941	https://www.genecards.org/cgi-bin/carddisp.pl?gene=KDM1A
CALCA	Calcitonin Related Polypeptide Alpha	Protein Coding	P06881	47	GC11M014966	1.837824941	https://www.genecards.org/cgi-bin/carddisp.pl?gene=CALCA
SPTB	Spectrin Beta, Erythrocytic	Protein Coding	P11277	45	GC14M064746	1.837824941	https://www.genecards.org/cgi-bin/carddisp.pl?gene=SPTB
MKKS	MKKS Centrosomal Shuttling Protein	Protein Coding	Q9NPJ1	44	GC20M010424	1.837824941	https://www.genecards.org/cgi-bin/carddisp.pl?gene=MKKS
ANGPTL4	Angiopoietin Like 4	Protein Coding	Q9BY76	47	GC19P008363	1.816129804	https://www.genecards.org/cgi-bin/carddisp.pl?gene=ANGPTL4
PSEN1	Presenilin 1	Protein Coding	P49768	55	GC14P073136	1.805689216	https://www.genecards.org/cgi-bin/carddisp.pl?gene=PSEN1
PM20D1	Peptidase M20 Domain Containing 1	Protein Coding	Q6GTS8	40	GC01M205829	1.801286459	https://www.genecards.org/cgi-bin/carddisp.pl?gene=PM20D1
GRIA2	Glutamate Ionotropic Receptor AMPA Type Subunit 2	Protein Coding	P42262	54	GC04P157204	1.785624266	https://www.genecards.org/cgi-bin/carddisp.pl?gene=GRIA2
FAS	Fas Cell Surface Death Receptor	Protein Coding	P25445	53	GC10P104467	1.785624266	https://www.genecards.org/cgi-bin/carddisp.pl?gene=FAS
NDUFS3	NADH:Ubiquinone Oxidoreductase Core Subunit S3	Protein Coding	O75489	50	GC11P047575	1.785624266	https://www.genecards.org/cgi-bin/carddisp.pl?gene=NDUFS3
CYP2E1	Cytochrome P450 Family 2 Subfamily E Member 1	Protein Coding	P05181	49	GC10P133520	1.785624266	https://www.genecards.org/cgi-bin/carddisp.pl?gene=CYP2E1
FARSB	Phenylalanyl-TRNA Synthetase Subunit Beta	Protein Coding	Q9NSD9	48	GC02M222570	1.785624266	https://www.genecards.org/cgi-bin/carddisp.pl?gene=FARSB
FLNC	Filamin C	Protein Coding	Q14315	48	GC07P128830	1.785624266	https://www.genecards.org/cgi-bin/carddisp.pl?gene=FLNC
E2F1	E2F Transcription Factor 1	Protein Coding	Q01094	47	GC20M033675	1.785624266	https://www.genecards.org/cgi-bin/carddisp.pl?gene=E2F1
SELENBP1	Selenium Binding Protein 1	Protein Coding	Q13228	47	GC01M151364	1.785624266	https://www.genecards.org/cgi-bin/carddisp.pl?gene=SELENBP1
WDR1	WD Repeat Domain 1	Protein Coding	O75083	44	GC04M010073	1.785624266	https://www.genecards.org/cgi-bin/carddisp.pl?gene=WDR1
RBP4	Retinol Binding Protein 4	Protein Coding	P02753	48	GC10M093591	1.777563691	https://www.genecards.org/cgi-bin/carddisp.pl?gene=RBP4
LCN1	Lipocalin 1	Protein Coding	P31025	43	GC09P135521	1.773696184	https://www.genecards.org/cgi-bin/carddisp.pl?gene=LCN1
GDF15	Growth Differentiation Factor 15	Protein Coding	Q99988	46	GC19P095553	1.769200921	https://www.genecards.org/cgi-bin/carddisp.pl?gene=GDF15
UBE2I	Ubiquitin Conjugating Enzyme E2 I	Protein Coding	P63279	51	GC16P059760	1.767742395	https://www.genecards.org/cgi-bin/carddisp.pl?gene=UBE2I
FANCD2	FA Complementation Group D2	Protein Coding	Q9BXW9	50	GC03P010026	1.767742395	https://www.genecards.org/cgi-bin/carddisp.pl?gene=FANCD2
MTRR	5-Methyltetrahydrofolate-Homocysteine Methyltransferase Reductase	Protein Coding	Q9UBK8	47	GC05P007851	1.767742395	https://www.genecards.org/cgi-bin/carddisp.pl?gene=MTRR
CRYM	Crystallin Mu	Protein Coding	Q14894	46	GC16M021238	1.767742395	https://www.genecards.org/cgi-bin/carddisp.pl?gene=CRYM
HTR2B	5-Hydroxytryptamine Receptor 2B	Protein Coding	P41595	46	GC02M231108	1.767742395	https://www.genecards.org/cgi-bin/carddisp.pl?gene=HTR2B
SLC28A2	Solute Carrier Family 28 Member 2	Protein Coding	O43868	44	GC15P045252	1.767742395	https://www.genecards.org/cgi-bin/carddisp.pl?gene=SLC28A2
PCMT1	Protein-L-Isoaspartate (D-Aspartate) O-Methyltransferase	Protein Coding	P22061	42	GC06P149749	1.767742395	https://www.genecards.org/cgi-bin/carddisp.pl?gene=PCMT1
DGAT1	Diacylglycerol O-Acyltransferase 1	Protein Coding	O75907	51	GC08M146337	1.766118288	https://www.genecards.org/cgi-bin/carddisp.pl?gene=DGAT1
QDPR	Quinoid Dihydropteridine Reductase	Protein Coding	P09417	50	GC04M017460	1.725769043	https://www.genecards.org/cgi-bin/carddisp.pl?gene=QDPR
ETFB	Electron Transfer Flavoprotein Subunit Beta	Protein Coding	P38117	47	GC19M051345	1.725769043	https://www.genecards.org/cgi-bin/carddisp.pl?gene=ETFB
FOXP2	Forkhead Box P2	Protein Coding	O15409	47	GC07P114086	1.725769043	https://www.genecards.org/cgi-bin/carddisp.pl?gene=FOXP2
KLF2	KLF Transcription Factor 2	Protein Coding	Q9Y5W3	44	GC19P095510	1.725769043	https://www.genecards.org/cgi-bin/carddisp.pl?gene=KLF2
ADPGK	ADP Dependent Glucokinase	Protein Coding	Q9BRR6	43	GC15M072751	1.725769043	https://www.genecards.org/cgi-bin/carddisp.pl?gene=ADPGK
DNM1	Dynamin 1	Protein Coding	Q05193	53	GC09P128191	1.711976171	https://www.genecards.org/cgi-bin/carddisp.pl?gene=DNM1
RB1	RB Transcriptional Corepressor 1	Protein Coding	P06400	52	GC13P048303	1.711976171	https://www.genecards.org/cgi-bin/carddisp.pl?gene=RB1
ALDH3A1	Aldehyde Dehydrogenase 3 Family Member A1	Protein Coding	P30838	50	GC17M019737	1.711976171	https://www.genecards.org/cgi-bin/carddisp.pl?gene=ALDH3A1
BMP2	Bone Morphogenetic Protein 2	Protein Coding	P12643	50	GC20P006767	1.711976171	https://www.genecards.org/cgi-bin/carddisp.pl?gene=BMP2
LBR	Lamin B Receptor	Protein Coding	Q14739	50	GC01M225401	1.711976171	https://www.genecards.org/cgi-bin/carddisp.pl?gene=LBR
DYNC1H1	Dynein Cytoplasmic 1 Heavy Chain 1	Protein Coding	Q14204	49	GC14P113788	1.711976171	https://www.genecards.org/cgi-bin/carddisp.pl?gene=DYNC1H1
EGLN2	Egl-9 Family Hypoxia Inducible Factor 2	Protein Coding	Q96KS0	48	GC19P096013	1.711976171	https://www.genecards.org/cgi-bin/carddisp.pl?gene=EGLN2
FMR1	Fragile X Messenger Ribonucleoprotein 1	Protein Coding	Q06787	48	GC0XP147989	1.711976171	https://www.genecards.org/cgi-bin/carddisp.pl?gene=FMR1
NEFL	Neurofilament Light Chain	Protein Coding	P07196	48	GC08M024950	1.711976171	https://www.genecards.org/cgi-bin/carddisp.pl?gene=NEFL
NME2	NME/NM23 Nucleoside Diphosphate Kinase 2	Protein Coding	P22392	48	GC17P051165	1.711976171	https://www.genecards.org/cgi-bin/carddisp.pl?gene=NME2
LAMP1	Lysosomal Associated Membrane Protein 1	Protein Coding	P11279	47	GC13P113297	1.711976171	https://www.genecards.org/cgi-bin/carddisp.pl?gene=LAMP1
MYBPC1	Myosin Binding Protein C1	Protein Coding	Q00872	47	GC12P101568	1.711976171	https://www.genecards.org/cgi-bin/carddisp.pl?gene=MYBPC1
ELOVL6	ELOVL Fatty Acid Elongase 6	Protein Coding	Q9H5J4	45	GC04M110045	1.711976171	https://www.genecards.org/cgi-bin/carddisp.pl?gene=ELOVL6
SLC16A4	Solute Carrier Family 16 Member 4	Protein Coding	O15374	42	GC01M110362	1.709628701	https://www.genecards.org/cgi-bin/carddisp.pl?gene=SLC16A4
SETD2	SET Domain Containing 2, Histone Lysine Methyltransferase	Protein Coding	Q9BYW2	51	GC03M047033	1.702981114	https://www.genecards.org/cgi-bin/carddisp.pl?gene=SETD2
ATP5F1B	ATP Synthase F1 Subunit Beta	Protein Coding	P06576	48	GC12M058920	1.690761089	https://www.genecards.org/cgi-bin/carddisp.pl?gene=ATP5F1B
KDR	Kinase Insert Domain Receptor	Protein Coding	P35968	57	GC04M055078	1.67812705	https://www.genecards.org/cgi-bin/carddisp.pl?gene=KDR
CASP7	Caspase 7	Protein Coding	P55210	52	GC10P113679	1.67812705	https://www.genecards.org/cgi-bin/carddisp.pl?gene=CASP7
MAPK10	Mitogen-Activated Protein Kinase 10	Protein Coding	P53779	52	GC04M085990	1.67812705	https://www.genecards.org/cgi-bin/carddisp.pl?gene=MAPK10
PKD2	Polycystin 2, Transient Receptor Potential Cation Channel	Protein Coding	Q13563	52	GC04P088007	1.67812705	https://www.genecards.org/cgi-bin/carddisp.pl?gene=PKD2
TUBB3	Tubulin Beta 3 Class III	Protein Coding	Q13509	52	GC16P092506	1.67812705	https://www.genecards.org/cgi-bin/carddisp.pl?gene=TUBB3
TPM3	Tropomyosin 3	Protein Coding	P06753	51	GC01M154155	1.67812705	https://www.genecards.org/cgi-bin/carddisp.pl?gene=TPM3
IL3	Interleukin 3	Protein Coding	P08700	48	GC05P132060	1.67812705	https://www.genecards.org/cgi-bin/carddisp.pl?gene=IL3
HNRNPC	Heterogeneous Nuclear Ribonucleoprotein C	Protein Coding	P07910	45	GC14M026085	1.67812705	https://www.genecards.org/cgi-bin/carddisp.pl?gene=HNRNPC
SRSF3	Serine And Arginine Rich Splicing Factor 3	Protein Coding	P84103	44	GC06P119060	1.67812705	https://www.genecards.org/cgi-bin/carddisp.pl?gene=SRSF3
DUSP19	Dual Specificity Phosphatase 19	Protein Coding	Q8WTR2	42	GC02P183078	1.67812705	https://www.genecards.org/cgi-bin/carddisp.pl?gene=DUSP19
EIF3D	Eukaryotic Translation Initiation Factor 3 Subunit D	Protein Coding	O15371	42	GC22M036510	1.67812705	https://www.genecards.org/cgi-bin/carddisp.pl?gene=EIF3D
MRS2	Magnesium Transporter MRS2	Protein Coding	Q9HD23	42	GC06P024402	1.67812705	https://www.genecards.org/cgi-bin/carddisp.pl?gene=MRS2
PIP4K2A	Phosphatidylinositol-5-Phosphate 4-Kinase Type 2 Alpha	Protein Coding	P48426	49	GC10M022534	1.660022855	https://www.genecards.org/cgi-bin/carddisp.pl?gene=PIP4K2A
MMAB	Metabolism Of Cobalamin Associated B	Protein Coding	Q96EY8	48	GC12M109553	1.660022855	https://www.genecards.org/cgi-bin/carddisp.pl?gene=MMAB
ARRDC4	Arrestin Domain Containing 4	Protein Coding	Q8NCT1	38	GC15P097960	1.660022855	https://www.genecards.org/cgi-bin/carddisp.pl?gene=ARRDC4
LEPROTL1	Leptin Receptor Overlapping Transcript Like 1	Protein Coding	O95214	37	GC08P030095	1.660022855	https://www.genecards.org/cgi-bin/carddisp.pl?gene=LEPROTL1
ACADVL	Acyl-CoA Dehydrogenase Very Long Chain	Protein Coding	P49748	49	GC17P092334	1.658280969	https://www.genecards.org/cgi-bin/carddisp.pl?gene=ACADVL
TUFM	Tu Translation Elongation Factor, Mitochondrial	Protein Coding	P49411	48	GC16M042289	1.643590331	https://www.genecards.org/cgi-bin/carddisp.pl?gene=TUFM
COX5B	Cytochrome C Oxidase Subunit 5B	Protein Coding	P10606	43	GC02P097628	1.637277126	https://www.genecards.org/cgi-bin/carddisp.pl?gene=COX5B
COX6A2	Cytochrome C Oxidase Subunit 6A2	Protein Coding	Q02221	41	GC16M042542	1.637277126	https://www.genecards.org/cgi-bin/carddisp.pl?gene=COX6A2
IGF2	Insulin Like Growth Factor 2	Protein Coding	P01344	52	GC11M009655	1.623385191	https://www.genecards.org/cgi-bin/carddisp.pl?gene=IGF2
EPO	Erythropoietin	Protein Coding	P01588	46	GC07P100720	1.623385191	https://www.genecards.org/cgi-bin/carddisp.pl?gene=EPO
UGDH	UDP-Glucose 6-Dehydrogenase	Protein Coding	O60701	48	GC04M039502	1.621614933	https://www.genecards.org/cgi-bin/carddisp.pl?gene=UGDH
ATG7	Autophagy Related 7	Protein Coding	O95352	47	GC03P019299	1.621614933	https://www.genecards.org/cgi-bin/carddisp.pl?gene=ATG7
DPP9	Dipeptidyl Peptidase 9	Protein Coding	Q86TI2	47	GC19M016707	1.621614933	https://www.genecards.org/cgi-bin/carddisp.pl?gene=DPP9
AK3	Adenylate Kinase 3	Protein Coding	Q9UIJ7	46	GC09M004709	1.621614933	https://www.genecards.org/cgi-bin/carddisp.pl?gene=AK3
FARSA	Phenylalanyl-TRNA Synthetase Subunit Alpha	Protein Coding	Q9Y285	46	GC19M012922	1.621614933	https://www.genecards.org/cgi-bin/carddisp.pl?gene=FARSA
MACF1	Microtubule Actin Crosslinking Factor 1	Protein Coding	O94854	46	GC01P039082	1.621614933	https://www.genecards.org/cgi-bin/carddisp.pl?gene=MACF1
PHEX	Phosphate Regulating Endopeptidase X-Linked	Protein Coding	P78562	46	GC0XP022032	1.621614933	https://www.genecards.org/cgi-bin/carddisp.pl?gene=PHEX
PAWR	Pro-Apoptotic WT1 Regulator	Protein Coding	Q96IZ0	45	GC12M079574	1.621614933	https://www.genecards.org/cgi-bin/carddisp.pl?gene=PAWR
MAP1LC3A	Microtubule Associated Protein 1 Light Chain 3 Alpha	Protein Coding	Q9H492	44	GC20P034546	1.621614933	https://www.genecards.org/cgi-bin/carddisp.pl?gene=MAP1LC3A
TRIM14	Tripartite Motif Containing 14	Protein Coding	Q14142	41	GC09M098035	1.621614933	https://www.genecards.org/cgi-bin/carddisp.pl?gene=TRIM14
BRMS1	BRMS1 Transcriptional Repressor And Anoikis Regulator	Protein Coding	Q9HCU9	40	GC11M116931	1.621614933	https://www.genecards.org/cgi-bin/carddisp.pl?gene=BRMS1
DPYSL4	Dihydropyrimidinase Like 4	Protein Coding	O14531	40	GC10P132185	1.621614933	https://www.genecards.org/cgi-bin/carddisp.pl?gene=DPYSL4
LHPP	Phospholysine Phosphohistidine Inorganic Pyrophosphate Phosphatase	Protein Coding	Q9H008	40	GC10P124461	1.621614933	https://www.genecards.org/cgi-bin/carddisp.pl?gene=LHPP
MS4A15	Membrane Spanning 4-Domains A15	Protein Coding	Q8N5U1	33	GC11P060756	1.621614933	https://www.genecards.org/cgi-bin/carddisp.pl?gene=MS4A15
DNM1L	Dynamin 1 Like	Protein Coding	O00429	52	GC12P032679	1.607719183	https://www.genecards.org/cgi-bin/carddisp.pl?gene=DNM1L
COX6C	Cytochrome C Oxidase Subunit 6C	Protein Coding	P09669	42	GC08M099899	1.596927881	https://www.genecards.org/cgi-bin/carddisp.pl?gene=COX6C
COX6B2	Cytochrome C Oxidase Subunit 6B2	Protein Coding	Q6YFQ2	35	GC19M086146	1.596927881	https://www.genecards.org/cgi-bin/carddisp.pl?gene=COX6B2
DRD2	Dopamine Receptor D2	Protein Coding	P14416	52	GC11M113409	1.590345979	https://www.genecards.org/cgi-bin/carddisp.pl?gene=DRD2
GHR	Growth Hormone Receptor	Protein Coding	P10912	50	GC05P042429	1.585438371	https://www.genecards.org/cgi-bin/carddisp.pl?gene=GHR
GPT	Glutamic--Pyruvic Transaminase	Protein Coding	P24298	45	GC08P144502	1.585438371	https://www.genecards.org/cgi-bin/carddisp.pl?gene=GPT
CRP	C-Reactive Protein	Protein Coding	P02741	49	GC01M159734	1.564679623	https://www.genecards.org/cgi-bin/carddisp.pl?gene=CRP
HSPA5	Heat Shock Protein Family A (Hsp70) Member 5	Protein Coding	P11021	52	GC09M125234	1.559587121	https://www.genecards.org/cgi-bin/carddisp.pl?gene=HSPA5
KCNJ5	Potassium Inwardly Rectifying Channel Subfamily J Member 5	Protein Coding	P48544	51	GC11P128891	1.550494909	https://www.genecards.org/cgi-bin/carddisp.pl?gene=KCNJ5
DDR1	Discoidin Domain Receptor Tyrosine Kinase 1	Protein Coding	Q08345	50	GC06P118876	1.547966957	https://www.genecards.org/cgi-bin/carddisp.pl?gene=DDR1
KDM5C	Lysine Demethylase 5C	Protein Coding	P41229	50	GC0XM053176	1.547966957	https://www.genecards.org/cgi-bin/carddisp.pl?gene=KDM5C
PLOD2	Procollagen-Lysine,2-Oxoglutarate 5-Dioxygenase 2	Protein Coding	O00469	49	GC03M146035	1.547966957	https://www.genecards.org/cgi-bin/carddisp.pl?gene=PLOD2
SATB2	SATB Homeobox 2	Protein Coding	Q9UPW6	48	GC02M199269	1.547966957	https://www.genecards.org/cgi-bin/carddisp.pl?gene=SATB2
KLF6	KLF Transcription Factor 6	Protein Coding	Q99612	47	GC10M003779	1.547966957	https://www.genecards.org/cgi-bin/carddisp.pl?gene=KLF6
VAMP1	Vesicle Associated Membrane Protein 1	Protein Coding	P23763	47	GC12M006462	1.547966957	https://www.genecards.org/cgi-bin/carddisp.pl?gene=VAMP1
LAIR1	Leukocyte Associated Immunoglobulin Like Receptor 1	Protein Coding	Q6GTX8	46	GC19M054351	1.547966957	https://www.genecards.org/cgi-bin/carddisp.pl?gene=LAIR1
NODAL	Nodal Growth Differentiation Factor	Protein Coding	Q96S42	46	GC10M070431	1.547966957	https://www.genecards.org/cgi-bin/carddisp.pl?gene=NODAL
PROK2	Prokineticin 2	Protein Coding	Q9HC23	46	GC03M071771	1.547966957	https://www.genecards.org/cgi-bin/carddisp.pl?gene=PROK2
PUF60	Poly(U) Binding Splicing Factor 60	Protein Coding	Q9UHX1	46	GC08M143816	1.547966957	https://www.genecards.org/cgi-bin/carddisp.pl?gene=PUF60
ATAD3A	ATPase Family AAA Domain Containing 3A	Protein Coding	Q9NVI7	45	GC01P008396	1.547966957	https://www.genecards.org/cgi-bin/carddisp.pl?gene=ATAD3A
HBG2	Hemoglobin Subunit Gamma 2	Protein Coding	P69892	45	GC11M009830	1.547966957	https://www.genecards.org/cgi-bin/carddisp.pl?gene=HBG2
MAP1LC3B	Microtubule Associated Protein 1 Light Chain 3 Beta	Protein Coding	Q9GZQ8	45	GC16P087384	1.547966957	https://www.genecards.org/cgi-bin/carddisp.pl?gene=MAP1LC3B
LPXN	Leupaxin	Protein Coding	O60711	44	GC11M116566	1.547966957	https://www.genecards.org/cgi-bin/carddisp.pl?gene=LPXN
OSBPL2	Oxysterol Binding Protein Like 2	Protein Coding	Q9H1P3	44	GC20P062231	1.547966957	https://www.genecards.org/cgi-bin/carddisp.pl?gene=OSBPL2
PRPF4B	Pre-MRNA Processing Factor 4B	Protein Coding	Q13523	44	GC06P004021	1.547966957	https://www.genecards.org/cgi-bin/carddisp.pl?gene=PRPF4B
A2ML1	Alpha-2-Macroglobulin Like 1	Protein Coding	A8K2U0	43	GC12P008822	1.547966957	https://www.genecards.org/cgi-bin/carddisp.pl?gene=A2ML1
CPQ	Carboxypeptidase Q	Protein Coding	Q9Y646	42	GC08P096645	1.547966957	https://www.genecards.org/cgi-bin/carddisp.pl?gene=CPQ
DPP8	Dipeptidyl Peptidase 8	Protein Coding	Q6V1X1	42	GC15M065442	1.547966957	https://www.genecards.org/cgi-bin/carddisp.pl?gene=DPP8
PDIA6	Protein Disulfide Isomerase Family A Member 6	Protein Coding	Q15084	42	GC02M010784	1.547966957	https://www.genecards.org/cgi-bin/carddisp.pl?gene=PDIA6
SLC17A1	Solute Carrier Family 17 Member 1	Protein Coding	Q14916	42	GC06M025723	1.547966957	https://www.genecards.org/cgi-bin/carddisp.pl?gene=SLC17A1
TIMMDC1	Translocase Of Inner Mitochondrial Membrane Domain Containing 1	Protein Coding	Q9NPL8	42	GC03P119498	1.547966957	https://www.genecards.org/cgi-bin/carddisp.pl?gene=TIMMDC1
ATAD3B	ATPase Family AAA Domain Containing 3B	Protein Coding	Q5T9A4	41	GC01P008394	1.547966957	https://www.genecards.org/cgi-bin/carddisp.pl?gene=ATAD3B
ATOH1	Atonal BHLH Transcription Factor 1	Protein Coding	Q92858	41	GC04P093828	1.547966957	https://www.genecards.org/cgi-bin/carddisp.pl?gene=ATOH1
INA	Internexin Neuronal Intermediate Filament Protein Alpha	Protein Coding	Q16352	41	GC10P103277	1.547966957	https://www.genecards.org/cgi-bin/carddisp.pl?gene=INA
HINT2	Histidine Triad Nucleotide Binding Protein 2	Protein Coding	Q9BX68	40	GC09M035812	1.547966957	https://www.genecards.org/cgi-bin/carddisp.pl?gene=HINT2
SEMG1	Semenogelin 1	Protein Coding	P04279	40	GC20P045206	1.547966957	https://www.genecards.org/cgi-bin/carddisp.pl?gene=SEMG1
CIP2A	Cellular Inhibitor Of PP2A	Protein Coding	Q8TCG1	39	GC03M108597	1.547966957	https://www.genecards.org/cgi-bin/carddisp.pl?gene=CIP2A
OCIAD1	OCIA Domain Containing 1	Protein Coding	Q9NX40	39	GC04P048805	1.547966957	https://www.genecards.org/cgi-bin/carddisp.pl?gene=OCIAD1
QPCTL	Glutaminyl-Peptide Cyclotransferase Like	Protein Coding	Q9NXS2	39	GC19P045692	1.547966957	https://www.genecards.org/cgi-bin/carddisp.pl?gene=QPCTL
SEMG2	Semenogelin 2	Protein Coding	Q02383	39	GC20P045221	1.547966957	https://www.genecards.org/cgi-bin/carddisp.pl?gene=SEMG2
SRP9	Signal Recognition Particle 9	Protein Coding	P49458	39	GC01P225777	1.547966957	https://www.genecards.org/cgi-bin/carddisp.pl?gene=SRP9
STEEP1	STING1 ER Exit Protein 1	Protein Coding	Q9H5V9	38	GC0XM119540	1.547966957	https://www.genecards.org/cgi-bin/carddisp.pl?gene=STEEP1
TMEM33	Transmembrane Protein 33	Protein Coding	P57088	37	GC04P041937	1.547966957	https://www.genecards.org/cgi-bin/carddisp.pl?gene=TMEM33
MT-ND4L	Mitochondrially Encoded NADH:Ubiquinone Oxidoreductase Core Subunit 4L	Protein Coding	P03901	30	GCMTP010472	1.547966957	https://www.genecards.org/cgi-bin/carddisp.pl?gene=MT-ND4L
BMP4	Bone Morphogenetic Protein 4	Protein Coding	P12644	53	GC14M053949	1.534174085	https://www.genecards.org/cgi-bin/carddisp.pl?gene=BMP4
THBD	Thrombomodulin	Protein Coding	P07204	50	GC20M023026	1.534174085	https://www.genecards.org/cgi-bin/carddisp.pl?gene=THBD
ENPP2	Ectonucleotide Pyrophosphatase/Phosphodiesterase 2	Protein Coding	Q13822	48	GC08M119556	1.534174085	https://www.genecards.org/cgi-bin/carddisp.pl?gene=ENPP2
LGALS1	Galectin 1	Protein Coding	P09382	47	GC22P037675	1.534174085	https://www.genecards.org/cgi-bin/carddisp.pl?gene=LGALS1
ADAMTSL1	ADAMTS Like 1	Protein Coding	Q8N6G6	45	GC09P017906	1.534174085	https://www.genecards.org/cgi-bin/carddisp.pl?gene=ADAMTSL1
STXBP3	Syntaxin Binding Protein 3	Protein Coding	O00186	44	GC01P108746	1.534174085	https://www.genecards.org/cgi-bin/carddisp.pl?gene=STXBP3
TRH	Thyrotropin Releasing Hormone	Protein Coding	P20396	44	GC03P129974	1.534174085	https://www.genecards.org/cgi-bin/carddisp.pl?gene=TRH
PDXP	Pyridoxal Phosphatase	Protein Coding	Q96GD0	41	GC22P037658	1.534174085	https://www.genecards.org/cgi-bin/carddisp.pl?gene=PDXP
UCN3	Urocortin 3	Protein Coding	Q969E3	39	GC10P005364	1.534174085	https://www.genecards.org/cgi-bin/carddisp.pl?gene=UCN3
CACTIN	Cactin, Spliceosome C Complex Subunit	Protein Coding	Q8WUQ7	36	GC19M003610	1.534174085	https://www.genecards.org/cgi-bin/carddisp.pl?gene=CACTIN
ANXA5	Annexin A5	Protein Coding	P08758	50	GC04M121667	1.513430119	https://www.genecards.org/cgi-bin/carddisp.pl?gene=ANXA5
TIMM50	Translocase Of Inner Mitochondrial Membrane 50	Protein Coding	Q3ZCQ8	43	GC19P039480	1.513430119	https://www.genecards.org/cgi-bin/carddisp.pl?gene=TIMM50
PRL	Prolactin	Protein Coding	P01236	47	GC06M022287	1.503565192	https://www.genecards.org/cgi-bin/carddisp.pl?gene=PRL
ESRRB	Estrogen Related Receptor Beta	Protein Coding	O95718	51	GC14P076310	1.503290534	https://www.genecards.org/cgi-bin/carddisp.pl?gene=ESRRB
COX7A2	Cytochrome C Oxidase Subunit 7A2	Protein Coding	P14406	40	GC06M075237	1.492773771	https://www.genecards.org/cgi-bin/carddisp.pl?gene=COX7A2
COX7B2	Cytochrome C Oxidase Subunit 7B2	Protein Coding	Q8TF08	34	GC04M046734	1.492773771	https://www.genecards.org/cgi-bin/carddisp.pl?gene=COX7B2
PYGM	Glycogen Phosphorylase, Muscle Associated	Protein Coding	P11217	50	GC11M064746	1.483119011	https://www.genecards.org/cgi-bin/carddisp.pl?gene=PYGM
GATM	Glycine Amidinotransferase	Protein Coding	P50440	49	GC15M045361	1.483119011	https://www.genecards.org/cgi-bin/carddisp.pl?gene=GATM
EEF1A1	Eukaryotic Translation Elongation Factor 1 Alpha 1	Protein Coding	P68104	48	GC06M087895	1.483119011	https://www.genecards.org/cgi-bin/carddisp.pl?gene=EEF1A1
EPRS1	Glutamyl-Prolyl-TRNA Synthetase 1	Protein Coding	P07814	47	GC01M219969	1.48098278	https://www.genecards.org/cgi-bin/carddisp.pl?gene=EPRS1
NR3C1	Nuclear Receptor Subfamily 3 Group C Member 1	Protein Coding	P04150	53	GC05M143277	1.47508204	https://www.genecards.org/cgi-bin/carddisp.pl?gene=NR3C1
GPBAR1	G Protein-Coupled Bile Acid Receptor 1	Protein Coding	Q8TDU6	43	GC02P218259	1.472784519	https://www.genecards.org/cgi-bin/carddisp.pl?gene=GPBAR1
SLC2A3	Solute Carrier Family 2 Member 3	Protein Coding	P11169	51	GC12M007919	1.445172191	https://www.genecards.org/cgi-bin/carddisp.pl?gene=SLC2A3
SERPINE1	Serpin Family E Member 1	Protein Coding	P05121	54	GC07P101127	1.429917097	https://www.genecards.org/cgi-bin/carddisp.pl?gene=SERPINE1
COX6A1	Cytochrome C Oxidase Subunit 6A1	Protein Coding	P12074	47	GC12P120439	1.419125676	https://www.genecards.org/cgi-bin/carddisp.pl?gene=COX6A1
COX8A	Cytochrome C Oxidase Subunit 8A	Protein Coding	P10176	45	GC11P081801	1.419125676	https://www.genecards.org/cgi-bin/carddisp.pl?gene=COX8A
COX7C	Cytochrome C Oxidase Subunit 7C	Protein Coding	P15954	41	GC05P086617	1.419125676	https://www.genecards.org/cgi-bin/carddisp.pl?gene=COX7C
COX7A1	Cytochrome C Oxidase Subunit 7A1	Protein Coding	P24310	40	GC19M086395	1.419125676	https://www.genecards.org/cgi-bin/carddisp.pl?gene=COX7A1
CRLS1	Cardiolipin Synthase 1	Protein Coding	Q9UJA2	45	GC20P006005	1.411646128	https://www.genecards.org/cgi-bin/carddisp.pl?gene=CRLS1
PNPLA8	Patatin Like Phospholipase Domain Containing 8	Protein Coding	Q9NP80	45	GC07M108470	1.411646128	https://www.genecards.org/cgi-bin/carddisp.pl?gene=PNPLA8
AGK	Acylglycerol Kinase	Protein Coding	Q53H12	44	GC07P141551	1.410094738	https://www.genecards.org/cgi-bin/carddisp.pl?gene=AGK
RYR2	Ryanodine Receptor 2	Protein Coding	Q92736	51	GC01P237042	1.407334685	https://www.genecards.org/cgi-bin/carddisp.pl?gene=RYR2
GFM1	G Elongation Factor Mitochondrial 1	Protein Coding	Q96RP9	47	GC03P158644	1.407334685	https://www.genecards.org/cgi-bin/carddisp.pl?gene=GFM1
PKP2	Plakophilin 2	Protein Coding	Q99959	47	GC12M032790	1.407334685	https://www.genecards.org/cgi-bin/carddisp.pl?gene=PKP2
MMUT	Methylmalonyl-CoA Mutase	Protein Coding	P22033	50	GC06M049430	1.405408621	https://www.genecards.org/cgi-bin/carddisp.pl?gene=MMUT
BRCA1	BRCA1 DNA Repair Associated	Protein Coding	P38398	54	GC17M043044	1.403198719	https://www.genecards.org/cgi-bin/carddisp.pl?gene=BRCA1
NFE2L2	NFE2 Like BZIP Transcription Factor 2	Protein Coding	Q16236	54	GC02M177227	1.403198719	https://www.genecards.org/cgi-bin/carddisp.pl?gene=NFE2L2
NNMT	Nicotinamide N-Methyltransferase	Protein Coding	P40261	47	GC11P114257	1.403198719	https://www.genecards.org/cgi-bin/carddisp.pl?gene=NNMT
FABP2	Fatty Acid Binding Protein 2	Protein Coding	P12104	45	GC04M119317	1.403198719	https://www.genecards.org/cgi-bin/carddisp.pl?gene=FABP2
NDUFV1	NADH:Ubiquinone Oxidoreductase Core Subunit V1	Protein Coding	P49821	49	GC11P082105	1.388279438	https://www.genecards.org/cgi-bin/carddisp.pl?gene=NDUFV1
MT-ND1	Mitochondrially Encoded NADH:Ubiquinone Oxidoreductase Core Subunit 1	Protein Coding	P03886	34	GCMTP003309	1.388279438	https://www.genecards.org/cgi-bin/carddisp.pl?gene=MT-ND1
POLR3H	RNA Polymerase III Subunit H	Protein Coding	Q9Y535	42	GC22M041525	1.377742648	https://www.genecards.org/cgi-bin/carddisp.pl?gene=POLR3H
FANCA	FA Complementation Group A	Protein Coding	O15360	53	GC16M090017	1.371788859	https://www.genecards.org/cgi-bin/carddisp.pl?gene=FANCA
MT-ND5	Mitochondrially Encoded NADH:Ubiquinone Oxidoreductase Core Subunit 5	Protein Coding	P03915	36	GCMTP012339	1.371788859	https://www.genecards.org/cgi-bin/carddisp.pl?gene=MT-ND5
ETFDH	Electron Transfer Flavoprotein Dehydrogenase	Protein Coding	Q16134	49	GC04P158672	1.371375918	https://www.genecards.org/cgi-bin/carddisp.pl?gene=ETFDH
MME	Membrane Metalloendopeptidase	Protein Coding	P08473	53	GC03P155024	1.370164752	https://www.genecards.org/cgi-bin/carddisp.pl?gene=MME
RAB27A	RAB27A, Member RAS Oncogene Family	Protein Coding	P51159	51	GC15M055202	1.370164752	https://www.genecards.org/cgi-bin/carddisp.pl?gene=RAB27A
SMC3	Structural Maintenance Of Chromosomes 3	Protein Coding	Q9UQE7	51	GC10P110567	1.370164752	https://www.genecards.org/cgi-bin/carddisp.pl?gene=SMC3
ADM	Adrenomedullin	Protein Coding	P35318	48	GC11P010304	1.370164752	https://www.genecards.org/cgi-bin/carddisp.pl?gene=ADM
SELP	Selectin P	Protein Coding	P16109	48	GC01M169558	1.370164752	https://www.genecards.org/cgi-bin/carddisp.pl?gene=SELP
SLC22A6	Solute Carrier Family 22 Member 6	Protein Coding	Q4U2R8	48	GC11M116758	1.370164752	https://www.genecards.org/cgi-bin/carddisp.pl?gene=SLC22A6
HAX1	HCLS1 Associated Protein X-1	Protein Coding	O00165	47	GC01P158750	1.370164752	https://www.genecards.org/cgi-bin/carddisp.pl?gene=HAX1
SELE	Selectin E	Protein Coding	P16581	47	GC01M169722	1.370164752	https://www.genecards.org/cgi-bin/carddisp.pl?gene=SELE
E2F3	E2F Transcription Factor 3	Protein Coding	O00716	46	GC06P020410	1.370164752	https://www.genecards.org/cgi-bin/carddisp.pl?gene=E2F3
RNF168	Ring Finger Protein 168	Protein Coding	Q8IYW5	46	GC03M196468	1.370164752	https://www.genecards.org/cgi-bin/carddisp.pl?gene=RNF168
GPSM2	G Protein Signaling Modulator 2	Protein Coding	P81274	45	GC01P108875	1.370164752	https://www.genecards.org/cgi-bin/carddisp.pl?gene=GPSM2
PIP4K2B	Phosphatidylinositol-5-Phosphate 4-Kinase Type 2 Beta	Protein Coding	P78356	45	GC17M038765	1.370164752	https://www.genecards.org/cgi-bin/carddisp.pl?gene=PIP4K2B
PTP4A2	Protein Tyrosine Phosphatase 4A2	Protein Coding	Q12974	45	GC01M031910	1.370164752	https://www.genecards.org/cgi-bin/carddisp.pl?gene=PTP4A2
SLC22A8	Solute Carrier Family 22 Member 8	Protein Coding	Q8TCC7	45	GC11M116759	1.370164752	https://www.genecards.org/cgi-bin/carddisp.pl?gene=SLC22A8
UBE4A	Ubiquitination Factor E4A	Protein Coding	Q14139	44	GC11P118359	1.370164752	https://www.genecards.org/cgi-bin/carddisp.pl?gene=UBE4A
RAB38	RAB38, Member RAS Oncogene Family	Protein Coding	P57729	43	GC11M117454	1.370164752	https://www.genecards.org/cgi-bin/carddisp.pl?gene=RAB38
CLCC1	Chloride Channel CLIC Like 1	Protein Coding	Q96S66	42	GC01M108881	1.370164752	https://www.genecards.org/cgi-bin/carddisp.pl?gene=CLCC1
PLPP3	Phospholipid Phosphatase 3	Protein Coding	O14495	42	GC01M056495	1.370164752	https://www.genecards.org/cgi-bin/carddisp.pl?gene=PLPP3
SLC26A7	Solute Carrier Family 26 Member 7	Protein Coding	Q8TE54	42	GC08P091209	1.370164752	https://www.genecards.org/cgi-bin/carddisp.pl?gene=SLC26A7
CRTAC1	Cartilage Acidic Protein 1	Protein Coding	Q9NQ79	41	GC10M097865	1.370164752	https://www.genecards.org/cgi-bin/carddisp.pl?gene=CRTAC1
AHRR	Aryl Hydrocarbon Receptor Repressor	Protein Coding	A9YTQ3	40	GC05P000321	1.370164752	https://www.genecards.org/cgi-bin/carddisp.pl?gene=AHRR
KATNAL1	Katanin Catalytic Subunit A1 Like 1	Protein Coding	Q9BW62	40	GC13M030202	1.370164752	https://www.genecards.org/cgi-bin/carddisp.pl?gene=KATNAL1
TCF19	Transcription Factor 19	Protein Coding	Q9Y242	40	GC06P118882	1.370164752	https://www.genecards.org/cgi-bin/carddisp.pl?gene=TCF19
ZNF318	Zinc Finger Protein 318	Protein Coding	Q5VUA4	40	GC06M087526	1.370164752	https://www.genecards.org/cgi-bin/carddisp.pl?gene=ZNF318
METTL15	Methyltransferase 15, Mitochondrial 12S RRNA N4-Cytidine	Protein Coding	A6NJ78	37	GC11P028109	1.370164752	https://www.genecards.org/cgi-bin/carddisp.pl?gene=METTL15
UNCX	UNC Homeobox	Protein Coding	A6NJT0	36	GC07P001232	1.370164752	https://www.genecards.org/cgi-bin/carddisp.pl?gene=UNCX
AKNAD1	AKNA Domain Containing 1	Protein Coding	Q5T1N1	35	GC01M108816	1.370164752	https://www.genecards.org/cgi-bin/carddisp.pl?gene=AKNAD1
BTBD8	BTB Domain Containing 8	Protein Coding	Q5XKL5	35	GC01P092080	1.370164752	https://www.genecards.org/cgi-bin/carddisp.pl?gene=BTBD8
SIRT2	Sirtuin 2	Protein Coding	Q8IXJ6	51	GC19M038878	1.367461801	https://www.genecards.org/cgi-bin/carddisp.pl?gene=SIRT2
MRAP2	Melanocortin 2 Receptor Accessory Protein 2	Protein Coding	Q96G30	39	GC06P119529	1.365662813	https://www.genecards.org/cgi-bin/carddisp.pl?gene=MRAP2
MAOA	Monoamine Oxidase A	Protein Coding	P21397	52	GC0XP043654	1.355799317	https://www.genecards.org/cgi-bin/carddisp.pl?gene=MAOA
CASP3	Caspase 3	Protein Coding	P42574	53	GC04M184627	1.355556846	https://www.genecards.org/cgi-bin/carddisp.pl?gene=CASP3
RYR1	Ryanodine Receptor 1	Protein Coding	P21817	52	GC19P095927	1.355556846	https://www.genecards.org/cgi-bin/carddisp.pl?gene=RYR1
NRIP1	Nuclear Receptor Interacting Protein 1	Protein Coding	P48552	47	GC21M014961	1.355556846	https://www.genecards.org/cgi-bin/carddisp.pl?gene=NRIP1
CKMT1A	Creatine Kinase, Mitochondrial 1A	Protein Coding	P12532	38	GC15P061376	1.354166746	https://www.genecards.org/cgi-bin/carddisp.pl?gene=CKMT1A
SURF1	SURF1 Cytochrome C Oxidase Assembly Factor	Protein Coding	Q15526	45	GC09M133351	1.33725214	https://www.genecards.org/cgi-bin/carddisp.pl?gene=SURF1
CALU	Calumenin	Protein Coding	O43852	46	GC07P128739	1.329815388	https://www.genecards.org/cgi-bin/carddisp.pl?gene=CALU
PRKCZ	Protein Kinase C Zeta	Protein Coding	Q05513	52	GC01P008428	1.328900337	https://www.genecards.org/cgi-bin/carddisp.pl?gene=PRKCZ
TMEM70	Transmembrane Protein 70	Protein Coding	Q9BUB7	43	GC08P073972	1.328900337	https://www.genecards.org/cgi-bin/carddisp.pl?gene=TMEM70
MAPK1	Mitogen-Activated Protein Kinase 1	Protein Coding	P28482	57	GC22M021759	1.325488329	https://www.genecards.org/cgi-bin/carddisp.pl?gene=MAPK1
MCU	Mitochondrial Calcium Uniporter	Protein Coding	Q8NE86	42	GC10P072692	1.325488329	https://www.genecards.org/cgi-bin/carddisp.pl?gene=MCU
SIRT4	Sirtuin 4	Protein Coding	Q9Y6E7	44	GC12P120291	1.325313568	https://www.genecards.org/cgi-bin/carddisp.pl?gene=SIRT4
BSG	Basigin (Ok Blood Group)	Protein Coding	P35613	48	GC19P000571	1.301736236	https://www.genecards.org/cgi-bin/carddisp.pl?gene=BSG
SIRT6	Sirtuin 6	Protein Coding	Q8N6T7	48	GC19M004174	1.301736236	https://www.genecards.org/cgi-bin/carddisp.pl?gene=SIRT6
TRAP1	TNF Receptor Associated Protein 1	Protein Coding	Q12931	47	GC16M014248	1.301736236	https://www.genecards.org/cgi-bin/carddisp.pl?gene=TRAP1
HKDC1	Hexokinase Domain Containing 1	Protein Coding	Q2TB90	45	GC10P069220	1.299044728	https://www.genecards.org/cgi-bin/carddisp.pl?gene=HKDC1
DIO2	Iodothyronine Deiodinase 2	Protein Coding	Q92813	44	GC14M080197	1.299044728	https://www.genecards.org/cgi-bin/carddisp.pl?gene=DIO2
HP	Haptoglobin	Protein Coding	P00738	49	GC16P074037	1.297727823	https://www.genecards.org/cgi-bin/carddisp.pl?gene=HP
NMU	Neuromedin U	Protein Coding	P48645	42	GC04M055595	1.297727823	https://www.genecards.org/cgi-bin/carddisp.pl?gene=NMU
HSCB	HscB Mitochondrial Iron-Sulfur Cluster Cochaperone	Protein Coding	Q8IWL3	41	GC22P028742	1.297356367	https://www.genecards.org/cgi-bin/carddisp.pl?gene=HSCB
HSPA1A	Heat Shock Protein Family A (Hsp70) Member 1A	Protein Coding	P0DMV8	50	GC06P118924	1.294807434	https://www.genecards.org/cgi-bin/carddisp.pl?gene=HSPA1A
ACTB	Actin Beta	Protein Coding	P60709	53	GC07M005527	1.282956719	https://www.genecards.org/cgi-bin/carddisp.pl?gene=ACTB
PARK7	Parkinsonism Associated Deglycase	Protein Coding	Q99497	51	GC01P009047	1.282956719	https://www.genecards.org/cgi-bin/carddisp.pl?gene=PARK7
NR1H3	Nuclear Receptor Subfamily 1 Group H Member 3	Protein Coding	Q13133	50	GC11P047248	1.282956719	https://www.genecards.org/cgi-bin/carddisp.pl?gene=NR1H3
SLC25A1	Solute Carrier Family 25 Member 1	Protein Coding	P53007	49	GC22M019758	1.282956719	https://www.genecards.org/cgi-bin/carddisp.pl?gene=SLC25A1
SLC29A2	Solute Carrier Family 29 Member 2	Protein Coding	Q14542	47	GC11M116941	1.282173514	https://www.genecards.org/cgi-bin/carddisp.pl?gene=SLC29A2
MAP1A	Microtubule Associated Protein 1A	Protein Coding	P78559	42	GC15P061369	1.282173514	https://www.genecards.org/cgi-bin/carddisp.pl?gene=MAP1A
MYH6	Myosin Heavy Chain 6	Protein Coding	P13533	50	GC14M023381	1.281485915	https://www.genecards.org/cgi-bin/carddisp.pl?gene=MYH6
IL1B	Interleukin 1 Beta	Protein Coding	P01584	51	GC02M112829	1.262327313	https://www.genecards.org/cgi-bin/carddisp.pl?gene=IL1B
YWHAZ	Tyrosine 3-Monooxygenase/Tryptophan 5-Monooxygenase Activation Protein Zeta	Protein Coding	P63104	51	GC08M100917	1.262327313	https://www.genecards.org/cgi-bin/carddisp.pl?gene=YWHAZ
HCRTR1	Hypocretin Receptor 1	Protein Coding	O43613	46	GC01P031617	1.262327313	https://www.genecards.org/cgi-bin/carddisp.pl?gene=HCRTR1
TTN	Titin	Protein Coding	Q8WZ42	52	GC02M178525	1.247636795	https://www.genecards.org/cgi-bin/carddisp.pl?gene=TTN
SUOX	Sulfite Oxidase	Protein Coding	P51687	48	GC12P055997	1.24132359	https://www.genecards.org/cgi-bin/carddisp.pl?gene=SUOX
COX6B1	Cytochrome C Oxidase Subunit 6B1	Protein Coding	P14854	47	GC19P095857	1.24132359	https://www.genecards.org/cgi-bin/carddisp.pl?gene=COX6B1
COX7B	Cytochrome C Oxidase Subunit 7B	Protein Coding	P24311	45	GC0XP077899	1.24132359	https://www.genecards.org/cgi-bin/carddisp.pl?gene=COX7B
COX8C	Cytochrome C Oxidase Subunit 8C	Protein Coding	Q7Z4L0	34	GC14P093348	1.24132359	https://www.genecards.org/cgi-bin/carddisp.pl?gene=COX8C
RELA	RELA Proto-Oncogene, NF-KB Subunit	Protein Coding	Q04206	54	GC11M065653	1.240983248	https://www.genecards.org/cgi-bin/carddisp.pl?gene=RELA
SLC1A3	Solute Carrier Family 1 Member 3	Protein Coding	P43003	52	GC05P036673	1.240983248	https://www.genecards.org/cgi-bin/carddisp.pl?gene=SLC1A3
IL10	Interleukin 10	Protein Coding	P22301	51	GC01M206767	1.240983248	https://www.genecards.org/cgi-bin/carddisp.pl?gene=IL10
HCRTR2	Hypocretin Receptor 2	Protein Coding	O43614	48	GC06P055106	1.240983248	https://www.genecards.org/cgi-bin/carddisp.pl?gene=HCRTR2
LIPT1	Lipoyltransferase 1	Protein Coding	Q9Y234	44	GC02P099218	1.227431536	https://www.genecards.org/cgi-bin/carddisp.pl?gene=LIPT1
GPRC6A	G Protein-Coupled Receptor Class C Group 6 Member A	Protein Coding	Q5T6X5	40	GC06M116793	1.227431536	https://www.genecards.org/cgi-bin/carddisp.pl?gene=GPRC6A
DST	Dystonin	Protein Coding	Q03001	46	GC06M056457	1.225661397	https://www.genecards.org/cgi-bin/carddisp.pl?gene=DST
MANBA	Mannosidase Beta	Protein Coding	O00462	46	GC04M102631	1.225661397	https://www.genecards.org/cgi-bin/carddisp.pl?gene=MANBA
LUC7L3	LUC7 Like 3 Pre-MRNA Splicing Factor	Protein Coding	O95232	43	GC17P050719	1.225661397	https://www.genecards.org/cgi-bin/carddisp.pl?gene=LUC7L3
HSPA1B	Heat Shock Protein Family A (Hsp70) Member 1B	Protein Coding	P0DMV9	42	GC06P118923	1.225661397	https://www.genecards.org/cgi-bin/carddisp.pl?gene=HSPA1B
CFTR	CF Transmembrane Conductance Regulator	Protein Coding	P13569	54	GC07P117287	1.225396633	https://www.genecards.org/cgi-bin/carddisp.pl?gene=CFTR
PIK3C2A	Phosphatidylinositol-4-Phosphate 3-Kinase Catalytic Subunit Type 2 Alpha	Protein Coding	O00443	50	GC11M017858	1.225396633	https://www.genecards.org/cgi-bin/carddisp.pl?gene=PIK3C2A
CPT1C	Carnitine Palmitoyltransferase 1C	Protein Coding	Q8TCG5	46	GC19P049690	1.225396633	https://www.genecards.org/cgi-bin/carddisp.pl?gene=CPT1C
FABP12	Fatty Acid Binding Protein 12	Protein Coding	A6NFH5	36	GC08M081524	1.225396633	https://www.genecards.org/cgi-bin/carddisp.pl?gene=FABP12
TSC1	TSC Complex Subunit 1	Protein Coding	Q92574	51	GC09M132891	1.221334338	https://www.genecards.org/cgi-bin/carddisp.pl?gene=TSC1
NPY1R	Neuropeptide Y Receptor Y1	Protein Coding	P25929	50	GC04M163323	1.221334338	https://www.genecards.org/cgi-bin/carddisp.pl?gene=NPY1R
NPY5R	Neuropeptide Y Receptor Y5	Protein Coding	Q15761	47	GC04P163343	1.221334338	https://www.genecards.org/cgi-bin/carddisp.pl?gene=NPY5R
LRPPRC	Leucine Rich Pentatricopeptide Repeat Containing	Protein Coding	P42704	46	GC02M043886	1.221334338	https://www.genecards.org/cgi-bin/carddisp.pl?gene=LRPPRC
SHBG	Sex Hormone Binding Globulin	Protein Coding	P04278	45	GC17P007613	1.221334338	https://www.genecards.org/cgi-bin/carddisp.pl?gene=SHBG
PFKM	Phosphofructokinase, Muscle	Protein Coding	P08237	53	GC12P048105	1.219218016	https://www.genecards.org/cgi-bin/carddisp.pl?gene=PFKM
AZGP1	Alpha-2-Glycoprotein 1, Zinc-Binding	Protein Coding	P25311	47	GC07M099967	1.219218016	https://www.genecards.org/cgi-bin/carddisp.pl?gene=AZGP1
FDX2	Ferredoxin 2	Protein Coding	Q6P4F2	36	GC19M017185	1.215796828	https://www.genecards.org/cgi-bin/carddisp.pl?gene=FDX2
IFNG	Interferon Gamma	Protein Coding	P01579	54	GC12M068154	1.193341374	https://www.genecards.org/cgi-bin/carddisp.pl?gene=IFNG
GAMT	Guanidinoacetate N-Methyltransferase	Protein Coding	Q14353	50	GC19M001397	1.193341374	https://www.genecards.org/cgi-bin/carddisp.pl?gene=GAMT
SLC25A13	Solute Carrier Family 25 Member 13	Protein Coding	Q9UJS0	50	GC07M096120	1.193341374	https://www.genecards.org/cgi-bin/carddisp.pl?gene=SLC25A13
RAN	RAN, Member RAS Oncogene Family	Protein Coding	P62826	47	GC12P130893	1.193341374	https://www.genecards.org/cgi-bin/carddisp.pl?gene=RAN
NUCB2	Nucleobindin 2	Protein Coding	P80303	44	GC11P017728	1.193341374	https://www.genecards.org/cgi-bin/carddisp.pl?gene=NUCB2
ATP5F1C	ATP Synthase F1 Subunit Gamma	Protein Coding	P36542	43	GC10P007789	1.193341374	https://www.genecards.org/cgi-bin/carddisp.pl?gene=ATP5F1C
CIDEA	Cell Death Inducing DFFA Like Effector A	Protein Coding	O60543	42	GC18P012254	1.193341374	https://www.genecards.org/cgi-bin/carddisp.pl?gene=CIDEA
OXT	Oxytocin/Neurophysin I Prepropeptide	Protein Coding	P01178	42	GC20P007194	1.193341374	https://www.genecards.org/cgi-bin/carddisp.pl?gene=OXT
BAX	BCL2 Associated X, Apoptosis Regulator	Protein Coding	Q07812	54	GC19P048954	1.189484835	https://www.genecards.org/cgi-bin/carddisp.pl?gene=BAX
VDR	Vitamin D Receptor	Protein Coding	P11473	53	GC12M047841	1.189484835	https://www.genecards.org/cgi-bin/carddisp.pl?gene=VDR
LDHB	Lactate Dehydrogenase B	Protein Coding	P07195	50	GC12M021635	1.189484835	https://www.genecards.org/cgi-bin/carddisp.pl?gene=LDHB
PHB1	Prohibitin 1	Protein Coding	P35232	49	GC17M068585	1.189484835	https://www.genecards.org/cgi-bin/carddisp.pl?gene=PHB1
CBR1	Carbonyl Reductase 1	Protein Coding	P16152	47	GC21P036069	1.189484835	https://www.genecards.org/cgi-bin/carddisp.pl?gene=CBR1
RARRES2	Retinoic Acid Receptor Responder 2	Protein Coding	Q99969	43	GC07M150333	1.189484835	https://www.genecards.org/cgi-bin/carddisp.pl?gene=RARRES2
VEGFA	Vascular Endothelial Growth Factor A	Protein Coding	P15692	53	GC06P043770	1.188712001	https://www.genecards.org/cgi-bin/carddisp.pl?gene=VEGFA
KLK4	Kallikrein Related Peptidase 4	Protein Coding	Q9Y5K2	48	GC19M085945	1.164891005	https://www.genecards.org/cgi-bin/carddisp.pl?gene=KLK4
SRC	SRC Proto-Oncogene, Non-Receptor Tyrosine Kinase	Protein Coding	P12931	54	GC20P037344	1.15623188	https://www.genecards.org/cgi-bin/carddisp.pl?gene=SRC
MYL2	Myosin Light Chain 2	Protein Coding	P10916	52	GC12M110910	1.15623188	https://www.genecards.org/cgi-bin/carddisp.pl?gene=MYL2
HMGCL	3-Hydroxy-3-Methylglutaryl-CoA Lyase	Protein Coding	P35914	49	GC01M023801	1.15623188	https://www.genecards.org/cgi-bin/carddisp.pl?gene=HMGCL
MCM3	Minichromosome Maintenance Complex Component 3	Protein Coding	P25205	49	GC06M052264	1.152013302	https://www.genecards.org/cgi-bin/carddisp.pl?gene=MCM3
MCM5	Minichromosome Maintenance Complex Component 5	Protein Coding	P33992	49	GC22P035400	1.152013302	https://www.genecards.org/cgi-bin/carddisp.pl?gene=MCM5
PSMA3	Proteasome 20S Subunit Alpha 3	Protein Coding	P25788	48	GC14P058244	1.152013302	https://www.genecards.org/cgi-bin/carddisp.pl?gene=PSMA3
NARS2	Asparaginyl-TRNA Synthetase 2, Mitochondrial	Protein Coding	Q96I59	47	GC11M078435	1.152013302	https://www.genecards.org/cgi-bin/carddisp.pl?gene=NARS2
RAD17	RAD17 Checkpoint Clamp Loader Component	Protein Coding	O75943	47	GC05P069369	1.152013302	https://www.genecards.org/cgi-bin/carddisp.pl?gene=RAD17
HS2ST1	Heparan Sulfate 2-O-Sulfotransferase 1	Protein Coding	Q7LGA3	46	GC01P086914	1.152013302	https://www.genecards.org/cgi-bin/carddisp.pl?gene=HS2ST1
TSEN2	TRNA Splicing Endonuclease Subunit 2	Protein Coding	Q8NCE0	46	GC03P019318	1.152013302	https://www.genecards.org/cgi-bin/carddisp.pl?gene=TSEN2
DYNC1I2	Dynein Cytoplasmic 1 Intermediate Chain 2	Protein Coding	Q13409	45	GC02P171687	1.152013302	https://www.genecards.org/cgi-bin/carddisp.pl?gene=DYNC1I2
HDLBP	High Density Lipoprotein Binding Protein	Protein Coding	Q00341	45	GC02M241227	1.152013302	https://www.genecards.org/cgi-bin/carddisp.pl?gene=HDLBP
P3H1	Prolyl 3-Hydroxylase 1	Protein Coding	Q32P28	45	GC01M042746	1.152013302	https://www.genecards.org/cgi-bin/carddisp.pl?gene=P3H1
PSMB6	Proteasome 20S Subunit Beta 6	Protein Coding	P28072	45	GC17P004796	1.152013302	https://www.genecards.org/cgi-bin/carddisp.pl?gene=PSMB6
SEPTIN9	Septin 9	Protein Coding	Q9UHD8	45	GC17P094545	1.152013302	https://www.genecards.org/cgi-bin/carddisp.pl?gene=SEPTIN9
GTF2F1	General Transcription Factor IIF Subunit 1	Protein Coding	P35269	44	GC19M016788	1.152013302	https://www.genecards.org/cgi-bin/carddisp.pl?gene=GTF2F1
PSMD13	Proteasome 26S Subunit, Non-ATPase 13	Protein Coding	Q9UNM6	44	GC11P000236	1.152013302	https://www.genecards.org/cgi-bin/carddisp.pl?gene=PSMD13
PSME3	Proteasome Activator Subunit 3	Protein Coding	P61289	44	GC17P042824	1.152013302	https://www.genecards.org/cgi-bin/carddisp.pl?gene=PSME3
SYNE2	Spectrin Repeat Containing Nuclear Envelope Protein 2	Protein Coding	Q8WXH0	44	GC14P063761	1.152013302	https://www.genecards.org/cgi-bin/carddisp.pl?gene=SYNE2
GTPBP2	GTP Binding Protein 2	Protein Coding	Q9BX10	42	GC06M043605	1.152013302	https://www.genecards.org/cgi-bin/carddisp.pl?gene=GTPBP2
CCAR1	Cell Division Cycle And Apoptosis Regulator 1	Protein Coding	Q8IX12	41	GC10P068721	1.152013302	https://www.genecards.org/cgi-bin/carddisp.pl?gene=CCAR1
FTMT	Ferritin Mitochondrial	Protein Coding	Q8N4E7	41	GC05P121851	1.152013302	https://www.genecards.org/cgi-bin/carddisp.pl?gene=FTMT
G3BP2	G3BP Stress Granule Assembly Factor 2	Protein Coding	Q9UN86	41	GC04M075642	1.152013302	https://www.genecards.org/cgi-bin/carddisp.pl?gene=G3BP2
GTF3C5	General Transcription Factor IIIC Subunit 5	Protein Coding	Q9Y5Q8	41	GC09P133030	1.152013302	https://www.genecards.org/cgi-bin/carddisp.pl?gene=GTF3C5
WRNIP1	WRN Helicase Interacting Protein 1	Protein Coding	Q96S55	41	GC06P002770	1.152013302	https://www.genecards.org/cgi-bin/carddisp.pl?gene=WRNIP1
GTF3C1	General Transcription Factor IIIC Subunit 1	Protein Coding	Q12789	40	GC16M027471	1.152013302	https://www.genecards.org/cgi-bin/carddisp.pl?gene=GTF3C1
IGHG2	Immunoglobulin Heavy Constant Gamma 2 (G2m Marker)	Protein Coding	P01859	33	GC14M117746	1.152013302	https://www.genecards.org/cgi-bin/carddisp.pl?gene=IGHG2
LIPC	Lipase C, Hepatic Type	Protein Coding	P11150	49	GC15P058410	1.147686243	https://www.genecards.org/cgi-bin/carddisp.pl?gene=LIPC
VGF	VGF Nerve Growth Factor Inducible	Protein Coding	O15240	42	GC07M101162	1.147686243	https://www.genecards.org/cgi-bin/carddisp.pl?gene=VGF
UCN2	Urocortin 2	Protein Coding	Q96RP3	35	GC03M048561	1.147686243	https://www.genecards.org/cgi-bin/carddisp.pl?gene=UCN2
CAV1	Caveolin 1	Protein Coding	Q03135	52	GC07P116524	1.147511363	https://www.genecards.org/cgi-bin/carddisp.pl?gene=CAV1
DDX5	DEAD-Box Helicase 5	Protein Coding	P17844	49	GC17M064498	1.147511363	https://www.genecards.org/cgi-bin/carddisp.pl?gene=DDX5
CPT1B	Carnitine Palmitoyltransferase 1B	Protein Coding	Q92523	47	GC22M072801	1.147511363	https://www.genecards.org/cgi-bin/carddisp.pl?gene=CPT1B
HMGCLL1	3-Hydroxy-3-Methylglutaryl-CoA Lyase Like 1	Protein Coding	Q8TB92	42	GC06M055434	1.147511363	https://www.genecards.org/cgi-bin/carddisp.pl?gene=HMGCLL1
HSPB1	Heat Shock Protein Family B (Small) Member 1	Protein Coding	P04792	55	GC07P076302	1.136829257	https://www.genecards.org/cgi-bin/carddisp.pl?gene=HSPB1
ADK	Adenosine Kinase	Protein Coding	P55263	53	GC10P074504	1.136829257	https://www.genecards.org/cgi-bin/carddisp.pl?gene=ADK
AHCY	Adenosylhomocysteinase	Protein Coding	P23526	53	GC20M035569	1.136829257	https://www.genecards.org/cgi-bin/carddisp.pl?gene=AHCY
B2M	Beta-2-Microglobulin	Protein Coding	P61769	53	GC15P044711	1.136829257	https://www.genecards.org/cgi-bin/carddisp.pl?gene=B2M
ADCY10	Adenylate Cyclase 10	Protein Coding	Q96PN6	47	GC01M167809	1.136829257	https://www.genecards.org/cgi-bin/carddisp.pl?gene=ADCY10
SOCS3	Suppressor Of Cytokine Signaling 3	Protein Coding	O14543	47	GC17M078356	1.136829257	https://www.genecards.org/cgi-bin/carddisp.pl?gene=SOCS3
EGLN1	Egl-9 Family Hypoxia Inducible Factor 1	Protein Coding	Q9GZT9	53	GC01M231363	1.121336102	https://www.genecards.org/cgi-bin/carddisp.pl?gene=EGLN1
TNNI3	Troponin I3, Cardiac Type	Protein Coding	P19429	52	GC19M055151	1.121336102	https://www.genecards.org/cgi-bin/carddisp.pl?gene=TNNI3
CCT3	Chaperonin Containing TCP1 Subunit 3	Protein Coding	P49368	45	GC01M156308	1.121336102	https://www.genecards.org/cgi-bin/carddisp.pl?gene=CCT3
AK4	Adenylate Kinase 4	Protein Coding	P27144	44	GC01P065147	1.121336102	https://www.genecards.org/cgi-bin/carddisp.pl?gene=AK4
ACTC1	Actin Alpha Cardiac Muscle 1	Protein Coding	P68032	48	GC15M034790	1.117476583	https://www.genecards.org/cgi-bin/carddisp.pl?gene=ACTC1
DBT	Dihydrolipoamide Branched Chain Transacylase E2	Protein Coding	P11182	47	GC01M100186	1.117476583	https://www.genecards.org/cgi-bin/carddisp.pl?gene=DBT
PMPCB	Peptidase, Mitochondrial Processing Subunit Beta	Protein Coding	O75439	47	GC07P103297	1.117476583	https://www.genecards.org/cgi-bin/carddisp.pl?gene=PMPCB
PLSCR3	Phospholipid Scramblase 3	Protein Coding	Q9NRY6	40	GC17M007389	1.117476583	https://www.genecards.org/cgi-bin/carddisp.pl?gene=PLSCR3
CENPO	Centromere Protein O	Protein Coding	Q9BU64	39	GC02P024793	1.10368371	https://www.genecards.org/cgi-bin/carddisp.pl?gene=CENPO
ATP1B1	ATPase Na+/K+ Transporting Subunit Beta 1	Protein Coding	P05026	52	GC01P169105	1.09986949	https://www.genecards.org/cgi-bin/carddisp.pl?gene=ATP1B1
UBA1	Ubiquitin Like Modifier Activating Enzyme 1	Protein Coding	P22314	52	GC0XP047190	1.09986949	https://www.genecards.org/cgi-bin/carddisp.pl?gene=UBA1
CDK1	Cyclin Dependent Kinase 1	Protein Coding	P06493	51	GC10P060772	1.09986949	https://www.genecards.org/cgi-bin/carddisp.pl?gene=CDK1
DRD4	Dopamine Receptor D4	Protein Coding	P21917	48	GC11P005702	1.09986949	https://www.genecards.org/cgi-bin/carddisp.pl?gene=DRD4
SFPQ	Splicing Factor Proline And Glutamine Rich	Protein Coding	P23246	47	GC01M035176	1.09986949	https://www.genecards.org/cgi-bin/carddisp.pl?gene=SFPQ
MT-CYB	Mitochondrially Encoded Cytochrome B	Protein Coding	P00156	35	GCMTP014749	1.09986949	https://www.genecards.org/cgi-bin/carddisp.pl?gene=MT-CYB
PERM1	PPARGC1 And ESRR Induced Regulator, Muscle 1	Protein Coding	Q5SV97	30	GC01M000975	1.09986949	https://www.genecards.org/cgi-bin/carddisp.pl?gene=PERM1
CKMT2	Creatine Kinase, Mitochondrial 2	Protein Coding	P17540	46	GC05P081233	1.093369246	https://www.genecards.org/cgi-bin/carddisp.pl?gene=CKMT2
ISCU	Iron-Sulfur Cluster Assembly Enzyme	Protein Coding	Q9H1K1	49	GC12P108561	1.087441802	https://www.genecards.org/cgi-bin/carddisp.pl?gene=ISCU
PPIA	Peptidylprolyl Isomerase A	Protein Coding	P62937	49	GC07P044811	1.083389282	https://www.genecards.org/cgi-bin/carddisp.pl?gene=PPIA
FUS	FUS RNA Binding Protein	Protein Coding	P35637	48	GC16P031180	1.083389282	https://www.genecards.org/cgi-bin/carddisp.pl?gene=FUS
PDIA3	Protein Disulfide Isomerase Family A Member 3	Protein Coding	P30101	47	GC15P043746	1.083389282	https://www.genecards.org/cgi-bin/carddisp.pl?gene=PDIA3
ETHE1	ETHE1 Persulfide Dioxygenase	Protein Coding	O95571	46	GC19M043506	1.083389282	https://www.genecards.org/cgi-bin/carddisp.pl?gene=ETHE1
ATP5PF	ATP Synthase Peripheral Stalk Subunit F6	Protein Coding	P18859	43	GC21M026109	1.083389282	https://www.genecards.org/cgi-bin/carddisp.pl?gene=ATP5PF
FBXL4	F-Box And Leucine Rich Repeat Protein 4	Protein Coding	Q9UKA2	43	GC06M098868	1.076899767	https://www.genecards.org/cgi-bin/carddisp.pl?gene=FBXL4
SLC6A8	Solute Carrier Family 6 Member 8	Protein Coding	P48029	50	GC0XP153688	1.063181162	https://www.genecards.org/cgi-bin/carddisp.pl?gene=SLC6A8
SI	Sucrase-Isomaltase	Protein Coding	P14410	48	GC03M164978	1.063181162	https://www.genecards.org/cgi-bin/carddisp.pl?gene=SI
CDKN3	Cyclin Dependent Kinase Inhibitor 3	Protein Coding	Q16667	45	GC14P054398	1.063181162	https://www.genecards.org/cgi-bin/carddisp.pl?gene=CDKN3
RPL36A-HNRNPH2	RPL36A-HNRNPH2 Readthrough	Protein Coding		18	GC0XP101390	1.062863231	https://www.genecards.org/cgi-bin/carddisp.pl?gene=RPL36A-HNRNPH2
C3	Complement C3	Protein Coding	P01024	53	GC19M006677	1.047594547	https://www.genecards.org/cgi-bin/carddisp.pl?gene=C3
NOS3	Nitric Oxide Synthase 3	Protein Coding	P29474	53	GC07P154525	1.047594547	https://www.genecards.org/cgi-bin/carddisp.pl?gene=NOS3
PNLIP	Pancreatic Lipase	Protein Coding	P16233	51	GC10P116545	1.047594547	https://www.genecards.org/cgi-bin/carddisp.pl?gene=PNLIP
DBH	Dopamine Beta-Hydroxylase	Protein Coding	P09172	55	GC09P133636	1.043357372	https://www.genecards.org/cgi-bin/carddisp.pl?gene=DBH
TNFAIP3	TNF Alpha Induced Protein 3	Protein Coding	P21580	51	GC06P137866	1.043357372	https://www.genecards.org/cgi-bin/carddisp.pl?gene=TNFAIP3
GPD1	Glycerol-3-Phosphate Dehydrogenase 1	Protein Coding	P21695	48	GC12P051089	1.043357372	https://www.genecards.org/cgi-bin/carddisp.pl?gene=GPD1
PTH	Parathyroid Hormone	Protein Coding	P01270	48	GC11M013492	1.043357372	https://www.genecards.org/cgi-bin/carddisp.pl?gene=PTH
SLC8A1	Solute Carrier Family 8 Member A1	Protein Coding	P32418	48	GC02M040078	1.043357372	https://www.genecards.org/cgi-bin/carddisp.pl?gene=SLC8A1
TAT	Tyrosine Aminotransferase	Protein Coding	P17735	48	GC16M071565	1.043357372	https://www.genecards.org/cgi-bin/carddisp.pl?gene=TAT
DISC1	DISC1 Scaffold Protein	Protein Coding	Q9NRI5	47	GC01P231626	1.043357372	https://www.genecards.org/cgi-bin/carddisp.pl?gene=DISC1
KPNB1	Karyopherin Subunit Beta 1	Protein Coding	Q14974	47	GC17P047649	1.043357372	https://www.genecards.org/cgi-bin/carddisp.pl?gene=KPNB1
NPY2R	Neuropeptide Y Receptor Y2	Protein Coding	P49146	47	GC04P155173	1.043357372	https://www.genecards.org/cgi-bin/carddisp.pl?gene=NPY2R
RICTOR	RPTOR Independent Companion Of MTOR Complex 2	Protein Coding	Q6R327	47	GC05M038937	1.043357372	https://www.genecards.org/cgi-bin/carddisp.pl?gene=RICTOR
RPS27A	Ribosomal Protein S27a	Protein Coding	P62979	46	GC02P055231	1.043357372	https://www.genecards.org/cgi-bin/carddisp.pl?gene=RPS27A
SLC25A10	Solute Carrier Family 25 Member 10	Protein Coding	Q9UBX3	46	GC17P081712	1.043357372	https://www.genecards.org/cgi-bin/carddisp.pl?gene=SLC25A10
NEGR1	Neuronal Growth Regulator 1	Protein Coding	Q7Z3B1	43	GC01M071395	1.043357372	https://www.genecards.org/cgi-bin/carddisp.pl?gene=NEGR1
CASP9	Caspase 9	Protein Coding	P55211	51	GC01M015491	1.04141593	https://www.genecards.org/cgi-bin/carddisp.pl?gene=CASP9
CSK	C-Terminal Src Kinase	Protein Coding	P41240	51	GC15P074782	1.04141593	https://www.genecards.org/cgi-bin/carddisp.pl?gene=CSK
HSPA9	Heat Shock Protein Family A (Hsp70) Member 9	Protein Coding	P38646	51	GC05M138554	1.04141593	https://www.genecards.org/cgi-bin/carddisp.pl?gene=HSPA9
PGM1	Phosphoglucomutase 1	Protein Coding	P36871	51	GC01P063593	1.04141593	https://www.genecards.org/cgi-bin/carddisp.pl?gene=PGM1
PDHB	Pyruvate Dehydrogenase E1 Subunit Beta	Protein Coding	P11177	50	GC03M058429	1.04141593	https://www.genecards.org/cgi-bin/carddisp.pl?gene=PDHB
PML	PML Nuclear Body Scaffold	Protein Coding	P29590	50	GC15P073994	1.04141593	https://www.genecards.org/cgi-bin/carddisp.pl?gene=PML
GLO1	Glyoxalase I	Protein Coding	Q04760	48	GC06M087421	1.04141593	https://www.genecards.org/cgi-bin/carddisp.pl?gene=GLO1
HNRNPU	Heterogeneous Nuclear Ribonucleoprotein U	Protein Coding	Q00839	47	GC01M244844	1.04141593	https://www.genecards.org/cgi-bin/carddisp.pl?gene=HNRNPU
POLRMT	RNA Polymerase Mitochondrial	Protein Coding	O00411	46	GC19M000617	1.04141593	https://www.genecards.org/cgi-bin/carddisp.pl?gene=POLRMT
ALDH9A1	Aldehyde Dehydrogenase 9 Family Member A1	Protein Coding	P49189	45	GC01M165686	1.04141593	https://www.genecards.org/cgi-bin/carddisp.pl?gene=ALDH9A1
NDUFA5	NADH:Ubiquinone Oxidoreductase Subunit A5	Protein Coding	Q16718	44	GC07M123536	1.04141593	https://www.genecards.org/cgi-bin/carddisp.pl?gene=NDUFA5
C1QL3	Complement C1q Like 3	Protein Coding	Q5VWW1	38	GC10M016513	1.04141593	https://www.genecards.org/cgi-bin/carddisp.pl?gene=C1QL3
GSTP1	Glutathione S-Transferase Pi 1	Protein Coding	P09211	53	GC11P067583	1.03038311	https://www.genecards.org/cgi-bin/carddisp.pl?gene=GSTP1
DRD1	Dopamine Receptor D1	Protein Coding	P21728	48	GC05M175440	1.03038311	https://www.genecards.org/cgi-bin/carddisp.pl?gene=DRD1
CCAR2	Cell Cycle And Apoptosis Regulator 2	Protein Coding	Q8N163	40	GC08P022604	1.03038311	https://www.genecards.org/cgi-bin/carddisp.pl?gene=CCAR2
DNAJC19	DnaJ Heat Shock Protein Family (Hsp40) Member C19	Protein Coding	Q96DA6	46	GC03M180983	1.02038765	https://www.genecards.org/cgi-bin/carddisp.pl?gene=DNAJC19
CKMT1B	Creatine Kinase, Mitochondrial 1B	Protein Coding	P12532	40	GC15P061371	1.011878133	https://www.genecards.org/cgi-bin/carddisp.pl?gene=CKMT1B
